# Supplementary material for: Future Economics of Liver Transplantation: A 20-Year Cost Modeling Forecast and the Prospect of Bioengineering Autologous Liver Grafts
Source: PLoS One. 2015 Jul 15;10(7):e0131764. doi: 10.1371/journal.pone.0131764 (PMC4503760; doi:10.1371/journal.pone.0131764)
Supplement: S1 Economic Model — (XLSX) [file pone.0131764.s001.xlsx]

## Sheet: CB_DATA_
Crystal Ball Data
															#NAME?
Workbook Variables	Last Var Column	0
Name:
Value:
Worksheet Data	Last Data Column Used
	5
Sheet Ref
#REF!	#REF!	#REF!	#REF!	#REF!
Sheet Guid
48c36c28-a884-446b-89be-7946505024a8	3aaa9453-aa06-48ef-9000-f2cf0dde999d	33dff2c6-02db-4d18-8d58-b3c3c759e537	bdda8bb3-05a6-4b66-8c66-3e6347ca58b0	c46d14ae-7456-4967-aaf2-7d2e713a1313
Deleted sheet count
Last row used
31	34	37	31	34
Data blocks
CB_Block_0	CB_Block_0	CB_Block_7.0.0.0:1	CB_Block_7.0.0.0:1	CB_Block_7.0.0.0:1
㜸〱敤㕣㕢㙣㈴㔷㤹敥㔳敥㙥㜷戵敤戱㌳㥥㕣㈶〹㠹㈱〹㠱㜸㜰挶㌳ㄹ㤲戰っ㠳㉦昱捣〴捦搸ㄹ㝢㈶〴㠸㝡捡摤愷挶㤵改慡㜲慡慡㍤攳㄰㈹ㄱ㈴㕣挴戲㐸散㠲〸〴ㄶ㐵慢㐸扣戰扢㕡挴晤㘵愵㤵㐰㘸㤰㜸〸て㐸慢㔵戸㘸昷㈱慢搵㐸扣攴㈱ㄲ㝣摦愹慡敥慡㙥㜷搹改㈴攰慣㝣㈶晤晢搴戹搵㌹攷扦㥥晦㍦㤵㥣挸攵㜲㝦㐲攲㕦愶㍣㌳㌷㉦㙤昸㠱戴㈷㘶摣㝡㕤㔶〳换㜵晣㠹㈹捦㌳㌶收㉤㍦攸㐳㠳㘲挵㐲扤㕦愸昸搶ㄳ戲㔴㔹㤷㥥㡦㐶㠵㕣慥㔴搲㌵搴㜳㄰晥㐶攲〷㥤扤〶昳〰换㌳搳ぢ㉢㡦㘱搴愵挰昵攴㠱戱㜳㘱摦愳㤳㤳ㄳ㤳ㄳ㠷敦㌹晣晥㠹㠳〷挶㘶ㅡ昵愰攱挹愳㡥㙣〴㥥㔱㍦㌰戶搸㔸愹㕢搵㡦挸㡤㘵昷愲㜴㡥捡㤵㠳㠷㔷㡣㝢敥㥢扣攷挸ㄱ昳晥晢敦ㅢ挴慢㜳愷㘷愶ㄷ㍤㘹晡㙦搲㤸〵㑥昹㥥㔹㔹戵戸㌶㈹㍤换戹㌰㌱㌳㡤晦ㄲ昳挷搳扤ㄳ㑢慢㔲〶㝣戵昴愴㔳㤵扥㡥㡥〳昶㤴敦㌷散㌵㙥㥥㙥捦㘱愹㔵挳てち昶㡣慣搷㜵㍢ㅥ戵㘴㉦㘰敦敡挶挶愰扤㈴ㅤ摦ち慣㜵㉢搸㈸摡换ㄸ愸㌶㘴㥦昵攵ㄹ挳戹㈰㑦ㅢ戶㉣搸挷ㅢ㔶㉤ㅦ愶㕣…	㜸〱敤㕣㕢㙣ㅣ㔷ㄹ摥㌳摥㕤敦慣敤搸㡤搳㑢㑡㘹つ愵ㄴ敡攰挶㐹㐳㕢㈰ㄸ㕦㥡㑢㜱㘲㌷㜶㔲㄰愰捤㜸昷㑣㍣捤捥㡣㍢㌳敢挴愵㔲㉢㘸㈹㠸㥢挴㑤ㄴ捡㐵ㄵ㐲〲㜱㝤攱晥㠲㠴〰愱㠲㜸㠰〷㈴ㅥち㐲昰〰㐲㤱㜸攱〱〹扥敦捣捣敥捣慥㜷散㙥㕢㜰㤱㑦扡扦捦㥣摢㥣㜳晥敢昹晦㌳捤㠹㕣㉥昷㙦㈴晥㘵捡㌳㜳挳搲㠶ㅦ㐸㝢㘲搶慤搷㘵㌵戰㕣挷㥦㤸昶㍣㘳㘳摥昲㠳㍥㌴㈸㔶㉣搴晢㠵㡡㙦㍤㈴㑢㤵㜵改昹㘸㔴挸攵㑡㈵㕤㐳㍤〷攱㙦㈴㝥搰搹㙢㌰て戰㍣㍢戳戰昲〰㐶㕤ち㕣㑦ㅥㄸ㍢ㄷ昶㍤㍡㌹㌹㌱㌹㜱昸㡥挳慦㥦㌸㜸㘰㙣戶㔱てㅡ㥥㍣敡挸㐶攰ㄹ昵〳㘳㡢㡤㤵扡㔵㝤慢摣㔸㜶㉦㑡攷愸㕣㌹㜸㜸挵戸攳慥挹㍢㡥ㅣ㌱敦扥晢慥㐱扣㍡㜷㝡㜶㘶搱㤳愶晦〲㡤㔹攰㤴敦㤸㤳㔵㡢㙢㤳搲戳㥣ぢㄳ戳㌳昸㉦㌱㝦㍣摤㌹戱戴㉡㘵挰㔷㑢㑦㍡㔵改敢攸㌸㘰㑦晢㝥挳㕥攳收改昶㌱㉣戵㙡昸㐱挱㥥㤵昵扡㙥挷愳㤶散〵散㕤摤搸ㄸ戴㤷愴攳㕢㠱戵㙥〵ㅢ㐵㝢ㄹ〳搵㠶散戳扥㍣㘳㌸ㄷ攴㘹挳㤶〵晢㜸挳慡攵挳㤴敢扢㌵ㅥ㈲㌹㌱戵晣㠹㘹…	㜸〱捤㝤〷㤸摢㔴昶晤扣㐹挶ㄹ㌹㘵㑣ち㉤㄰㈶㘵㤶㤲㠲㝢〱挲㑣㝡㐲ㅡ㘴㤲搰〹戲㉤㈷㤳㑣〹攳㤹ㄴ㕡㠰㔰㤶ㄲ㍡㑢敦㜵改㄰㔸㍡㉣㠴戲戴㘵㘹换搲㤶ㄲ㔸㙡攸㘵㤷晡㍦攷㐹㑦㜹戶攵㐹挲㙦晦摦户㥥昱戵摥扤攷㕥㕤ㅤ㍤㍤挹搲戵㔴㈱㉡㉡㉡㝥挵㡢㥦㝣㜵攷挴㌶㡤换昳ㅤ㔶换愸㜱㙤捤捤㔶愶愳愹慤㌵㍦㙡㑣㝢扢戹㝣㕡㔳扥愳ㅢ〰扥㜹㑤戰攷慢收攵㥢づ戵慡攷㉤戱摡昳〰㔵㔵㔴㔴㔷ㅢ㤵戰㙦攵扣〳慡㘱搰换攸㑥〱㔴㠵攱愳攸㐱㔱㑤㘱㔰昸㈹㝡㔲昴愲攸㑤搱㠷愲㠶㈲㐰戱ㄹ㐵㕦㡡㝥ㄴ晤㈹〶㔰㙣㑥戱〵挵㤶ㄴ㥣扦戱㌵挵㐰㠸㕥摢㐰捣ㅥ㌷㜶㘶㝡㈱㤶愶戱愳慤摤ㅡ㔱㍢搷捥㜹㜴㈸㌴㉡㌴㉡ㄲ㡤挴㐷〵㐷搴㡥敢㙣敥攸㙣户㐶户㕡㥤ㅤ敤㘶昳㠸摡㍤㍢搳捤㑤㤹愹搶昲搹㙤㡢慣搶搱㔶㍡ㄸ㐹㥢搱㘴㈸ㅡ㡢攵㔲愹㘴慦㙤ㄱ㜹挶戸戱㝢戶㕢戹晣㝦㉢收㈰挶㥣㌹㙥散愸ㄹ㔶挷㝦㉢收㜶㠸㠹㤰攳摢㕡捣愶搶晦㔲搰㉡慥搳搸㜸㉢搳挴㤵㙦㔹敤㑤慤昳㐷㈱敤〲愲搱㑡㡣ㅡ㤳捦㜷戶㉣㘶㍦ㅡ㘷㌵㌷捦戲㜲㜲愵户㡣捦㜷散㘹…	㜸〱捤㕣〹㥣ㅣ㔵㤹敦㌷㌳㕤㌳慦㜳㑣㠷㐳㄰ㄴ㈷㤰㠰㄰㜶攸晢〰〲㤹㠳っ㤳㠴〴㌲㠱㠰㠰㐳㜵㜷搵㑣㤳改改搰摤㤳㐳㕣㄰て㙥〵㔶づて〸愷㠰挰㐲㈰㡡㠸扢㕣扢ぢ㠸㡡㈲敥扡慣捡㈱㉡敡敥慡㠸摣扢换晥晦慦㡥愹敥慥㥥ㅣ敢晥㝥搶㑣㝦晤扤敦晤扦㔷㕦晤摦慢攳㝢㔵搵〱ㄱ〸〴摥挳挲㙦㉥ㅤ㔴㍥㌰戲戹㕡㌳㑡扤〳攵㠹〹㈳㕦㉢㤶㈷慢扤㝤㤵㡡扥㜹㐵戱㕡㙢〷㐰ㅢ㉤愲扥ㅡㅣ慤ㄶ㍦㘶㜴㡤㙥㌰㉡㔵㠰㠲㠱㐰㔷㤷㙣㐳㝤挸晥㠴㥤㠲愴㤷散愰〰㉡㈰㌵㡡㑥㡡㉥ち㐹㐱㈷㌹㡢㘲㌶挴散㌹㄰㙢〶晡㔷攵捥㐴〸㈳戵㜲挵㌸戴攷㈴㙢㐵㡢愳搱摥㘸㙦㍣ㄱ㑦昵㐶づ敤ㄹ㤸㥡愸㑤㔵㡣挵㤳挶㔴慤愲㑦ㅣ摡㜳晣㔴㙥愲㤸㕦㙥㙣㕥㔳㕥㘷㑣㉥㌶㜲㤱㜸㑥㑦㘴愲㠹㘴搲捣㘶㌳戳攷愲攵㤵〳晤挷㔷っ戳晡攷㙡戳㥢㙤慥ㅡ攸敦㕤㘹搴晥㕣㙤㠶搱㈶㥡ㅣ㉣㤷昴攲攴㥦愹搱㈰㍢㈲㌹㘸攴㡢散㌱挳愸ㄴ㈷挷㝡ㄱ㜶ㅤ搱㈸愵㝢晢慡搵愹搲㝡㜶晥㠰㌱㌱戱摡㌰㔵㑦㤵〶慢戵攳昵㑡愹㍡扢㐴晥㡣㡡㌱㤹㌷慡㜳㑢挷㙣捡ㅢㄳ㌶戰摡㔵㍡㐹慦慣…	㜸〱散㥤〷㕣ㄴ㔷昷昷㔹〴㘴戰㘱敦扡昶㠲㈰㠲扤捤㈰昶愰愲搸晢〲ぢ慣挲㉥敥㉥〲㡡㡡扤昷摥㘲㌷昶㤲愸戱㤷搸㕢㌴㜶㘳愲㠲〵㑢㌴挶ㄶㄳ摢㝢㝥㌳㝢㤷㘱〶㠸昸㤸晦晢扣㥦昷㍦㠹㘷㜷捥戹㝢捦㜷敥摣戹㙤收っづㅡ〷〷㠷㡦戴攱ㄳ㥢ㄳ扥㤴〸㡡户㔸昵㔱㕥晥愶挸㐸㝤㠸搵㘰㌲㕡扣晣捣㘶㕤㝣㠰挱㘲捤㐶〹㕣晡ㄸ挸㙥㜱敥㘳㌱っ搲扢昶ㄹ愸㌷㕢㈸㤱戳㠳㠳慢㉢攷㐸㜶昶捦㥤㝤攱昰㉢捥㠹㐴㑥㑡攵搰搱扦㐹扢攰㝥㤴㜵㤰搵㘴搶㔷搳㜶㤶㌲㘸㔴愳㠶㔷つ㉦摦㥡扥戵扤扣慢㘹晤㘳㈲慤㌱㘶㝤㈳愳㍥挶㙡搶㐵㔶搳〶挶〴㐷ㅡ㐲扥搲挷㜷㌴昵搷ㅢㅢ改㠳扤㝤㠳㜵㌵敢搶愸㔹慢㔶㔸扤㝡㜵㜳扡㔰捥㙤晤㥢〴㥡昵㘱㤶㉦㤵㘷㜶攴搹捥扦㠹㔷㕢扤昵㑢攵改㑡㜹㔲㤶㑤㑤㔱㍡㠳昱ぢ㘵敡㡣〲昶㙤慡て㌱攰㑣攸昵㘶㠳㌱摣㡢戰搳ㄴ㌴敤搵昱㙡㑥㈵ㅥ愲戳㔸晤昵㤱㤱ㅤ昴㘱㌸挰㥣㔱㈸㌳扤㔹㙦っ搱㕢㜲㐷㌵㡢ぢ搱㐷摡捣ㄶ搷愸捥㍡㜳㕢㕤㤴摥〹㕦昲㐴㐹攷慤㔵愸摥㘸㌵㔸攳㜳㐵㜵戲攸㍢攸㡣攱㝡㈴㜱㡥㙡ㄱ㘳〸㜵㜲搲…
Decisioneering:7.0.0.0	Decisioneering:7.0.0.0	Decisioneering:7.0.0.0	Decisioneering:7.0.0.0	Decisioneering:7.0.0.0
CB_Block_7.0.0.0:1	CB_Block_7.0.0.0:1	CB_Block_0	CB_Block_0	CB_Block_0
㜸〱捤㔸摤㙦ㅢ挷ㄱ扦㍤昲㡥㍣㡡戲㔹㑢昱㘷攲戰慤㠳㌸㤰挱㐸㤶搵搸㑥㕤㕢㈴慤㡦㕡㤶ㄸ㤳㤱㕢ㄴ〸㝢攲㉤挵㡢敥㠳扥㍢㑡愲摢ㅡ㈸㥡㤷昴㑦攸㔳㠰戶㘸㤲〲〶ㅡ愰㉦〵㘲㈰㐹晢㤰㍣愴㐰ㅦ〲昴㈱㘸㔳戴て〱ちㄴ㉤摡户ㄶ改晣昶㡥ㄲ㐹㔱戱慤慡㠰捦收㘸㜷㘷㜷㜶㙥㜶收㌷戳㈷㌱㐹㤲㍥愳〷㝦昱挴搱㜸扣摣昶〳㙥攷ち慥㘵昱㕡㘰扡㡥㥦㥢昶㍣扤扤㘰晡㐱㡣㈶愸㔵㤳昸扥㔲昵捤摢㍣㔹㕤攷㥥㑦㤳ㄴ㐹㑡㈶㌵㤹昸㥤㕦愶搳搰戰㑡㡢ㄳ㐹搳㉣愹㔲挸㉦慤扣㑣愲换㠱敢昱㌳搹攵㔰挰愵㠹㠹摣㐴㙥昲摣攴㔷㜲攳㘷戲㠵㤶ㄵ戴㍣㝥挹攱慤挰搳慤㌳搹㔲㙢挵㌲㙢搷㜸扢攲慥㜱攷ㄲ㕦ㄹ㥦㕣搱捦㥤㥦㌸㌷㌵㔵扦㜰攱㝣㕡㈵挹愵㐲㝥㡥㕢㑤㤲户㕦㔲ㄳ㈴㜵戱㤰㉦㜹扣扥㕦㌲ㄵ㔸㘳愲挸㙢㈶捣挶戹㘷㍡慢戹㐲㥥晥㜷㔹㠵㝡捦攵㤶捡㘵敥昸㘶㘰慥㥢㐱ㅢ㤶搳散愵摡捡戲㙥戵戸㙡ぢ㤵㤲昶戲敥㉤敡㌶ㅦ戶㕦昴昹つ摤㔹攵攸㈹昶㙣换㌴攲㜴㥣戱㘷〶㙤ㄴㄹ㈹户㔴挸ㄷㅡ扡ㄷ㠴㈲㘹㠳㘷〷捤ㄶ㍢攵扡㔴ㄱ㙢挴㈸捣挳㠶㈲㠷挱…	㜸〱捤㝤〷㤸ㄴ㔵昶晤扣㘱愶㤹㙡挲戴〲㈶ㄴ〷〴ㄳ㌰㜶づ㉡捥㤰㌳愲㐳㌰㉥㜶愸㠶㤱〹㌸㌳㈴㔱㐱㌱㘳捥㔹㌱攷戰捡ㅡ㌰挷㌵㘷㔹挳敥慡㤸㜳捥慢晦㜳㕥搵慢㜹㕤㕤㑤昰户晦敦摢㘶晡㔲敦摥㜳㙦摦㍡敦搵慢敡慡摢㔵㘵愲慣慣散て扣昸㍦㕦ㄵ㕣搸扡㘱㜱㝢㠷搹㕣㍢戲戵愹挹捣㜶㌴戶戶戴搷づ㙦㙢㑢㉦㥥搴搸摥搱〵〰摦慣㐶搸摢㉢㘷戵㌷ㅥ㙡㔶捤㕡㘰戶戵〳㔴㔹㔶㔶㔵㘵㤴挳扥愵晤づ愸㠶㐱㉦愳㠲〲愸㌲挳㐷搱㤵愲㡡挲愰昰㔳㜴愳攸㑥搱㠳愲㈷㐵㌵㐵㠰㘲ㄳ㡡㑤㈹㝡㔱昴愶攸㐳戱ㄹ挵收ㄴ㕢㔰昰昳㡤慤㈸晡㐲㜴摦ㅡ㘲摡挸ㄱ㝢㘶づ挶摡㌴㜴戴戶㤹㐳㙡㘶㔸㌹てぢ㠵㙡㐳戵㤱㘸㈴㕥ㅢㅣ㔲㌳㜲㝥㔳挷晣㌶㜳㔸㡢㌹扦愳㉤摤㌴愴㘶敡晣㑣㔳㘳㜶愲戹㜸㕡敢㕣戳㘵㤸㤹〹㐶㌲改㘸㌲ㄴ㡤挵昲愹㔴戲晢㌶㠸㍣㘵攴㠸愹㙤㘶扥晤扦ㄵ戳ㅦ㘳敥㌹㜲㐴敤ㄴ戳攳扦ㄵ㜳㕢挴㐴挸㔱慤捤改挶㤶晦㔲搰㑡昶㘹㙣㤴㤹㙤㘴攷㥢㘶㕢㘳换散㕡愴㕤㐰㌴㕡㠹摡攱敤敤昳㥢攷㜱ㅣ㡤㌴㥢㥡昶㌶昳戲搳㥢㐷戵㜷㑣㑤户㌵户㜷㙦…	㜸〱敤㕣㕢㙣ㅣ㔷ㄹ摥㌳摥㕤敦慣敤搸㡤搳㑢㑡㘹つ愵ㄴ敡戰㡤㤳㠶㔲㈰〴㕦㥡㑢㜱㘲㌷㜶㔲㄰愰捤㜸昷㑣㍣捤捥㡣㍢㌳敢挴愵㔲㉢㈸㌷㜱㤳戸㠹㐲戹愸㐲〸㕥戸扣〰㠵扥㈰㈱㠱㔰㤱㜸㠰〷㈴ㅥち㐲昰㔰㠴㈲昱挲〳ㄲ㝣摦㤹㤹摤㤹㕤敦搸摤戶攰㈲㥦㜴㝦㥦㌹户㌹攷晣搷昳晦㘷㥡ㄳ戹㕣敥摦㐸晣换㤴㘷收愶愵つ㍦㤰㜶㘵搶㙤㌴㘴㉤戰㕣挷慦㑣㝢㥥戱㌱㙦昹挱〰ㅡㄴ慢ㄶ敡晤㐲搵户ㅥ㤶愵敡扡昴㝣㌴㉡攴㜲愵㤲慥愱㥥㠳昰㌷ㄶ㍦攸散㌵㥣〷㔸㥥㥤㔹㔸㜹㄰愳㉥〵慥㈷て㑣㥣て晢ㅥ㥤㥡慡㑣㔵づ摦㜵昸捤㤵㠳〷㈶㘶㥢㡤愰改挹愳㡥㙣〶㥥搱㌸㌰戱搸㕣㘹㔸戵㜷挹㡤㘵昷㤲㜴㡥捡㤵㠳㠷㔷㡣扢摥㌲㜵搷㤱㈳收㍤昷扣㘵ㄸ慦捥㥤㤹㥤㔹昴愴改扦㐴㘳ㄶ㌸攵扢收㘴捤攲摡愴昴㉣攷㘲㘵㜶〶晦㈵收㡦愷扢㉢㑢慢㔲〶㝣戵昴愴㔳㤳扥㡥㡥㐳昶戴敦㌷敤㌵㙥㥥㙥ㅦ挷㔲㙢㠶ㅦㄴ散㔹搹㘸攸㜶㍣㙡挹㕥挰摥㌵㡣㡤㘱㝢㐹㍡扥ㄵ㔸敢㔶戰㔱戴㤷㌱㔰㝤挴㍥攷换戳㠶㜳㔱㥥㌱㙣㔹戰㑦㌴慤㝡㍥㑣戹㠱摢攳㈱㤲ㄳ㔳换慦㑣…	㜸〱敤㕣㔹㙣㈴㐷ㄹ㥥㙡捦㡣愷挷昶摡㔹㙦㡥つ㈱㜱〸㈱㄰㉦捥㝡て㐲㠰㘵昱㤱㍤ㄲ敦摡㔹㝢㌷㈰㐰戳敤㤹敡㜵㘷愷扢㥤敥ㅥ敦㍡㐴㑡〴〹㠷戸㈴㉥ㄱ〸㄰㐵〸㠱㠴㌸㕥戸㕦㤰㤰㐰㈸㐸㍣挰〳ㄲ愰㠰㄰㍣㠰搰㑡扣攴〱㈹㝣㕦㜵昷㑣昷㡣愷敤㑣ㄲ㜰㤰㙢㌳扦慢敢敡慡晡捦晡晦敡攴㐴㉥㤷㝢ㅥ㠹㝦㤹昲捣摣戰戸敥〷搲㥥㤸㜱敢㜵㔹つ㉣搷昱㈷愶㍣捦㔸㥦戳晣愰てつ㡡ㄵぢ昵㝥愱攲㕢て挹㔲㘵㑤㝡㍥ㅡㄵ㜲戹㔲㐹搷㔰捦㐱昸ㅢ㠹ㅦ㜴昶ㅡ捣〳㉣捤㑣捦㉦㍦㠰㔱ㄷ〳搷㤳晢挶捥㠵㝤㡦㑣㑥㑥㑣㑥ㅣ㍣㜴昰㑤ㄳ晢昷㡤捤㌴敡㐱挳㤳㐷ㅣ搹〸㍣愳扥㙦㙣愱戱㕣户慡昷捡昵㈵昷愲㜴㡥挸攵晤〷㤷㡤㐳㙦㥥㍣㜴昸戰㜹搷㕤㙦ㅥ挴慢㜳愷㘷愶ㄷ㍣㘹晡㉦搱㤸〵㑥昹搰慣慣㕡㕣㥢㤴㥥攵㕣㤸㤸㤹挶㝦㠹昹攳改捥㠹挵ㄵ㈹〳扥㕡㝡搲愹㑡㕦㐷挷〱㝢捡昷ㅢ昶㉡㌷㑦户㡦㘱愹㔵挳てち昶㡣慣搷㜵㍢ㅥ戵㘴捦㘳敦敡挶晡愰扤㈸ㅤ摦ち慣㌵㉢㔸㉦摡㑢ㄸ愸㌶㘴㥦昵攵ㄹ挳戹㈰㑦ㅢ戶㉣搸挷ㅢ㔶㉤ㅦ愶㕣摦㙤昱㄰挹㠹愹攵㑦㑣…	㜸〱敤㕣㕢㙣㈴㔷㤹敥㔳敥㙥㜷戵敤戱㌳㥥㕣㈶㠴挴㄰㐲㈰㥥㜵挶㌳ㄹ㐲㠰㘱搶㤷捣㡣ㄳ捦搸ㄹ㝢㈶㈰ㄶ昵㤴扢㑦㡤㙢愶慢捡愹慡昶㡣㐳愴㐴㈴㈱㡢戸㐹摣㐴㈰㕣ㄴ愱〸㕥㘰㔷㐲㤰〰㉦㉢㉤戰㕡〵㘹ㅦ搸〷㈴㤰戲㘸〵搲㉥㐲㠳㜸攱〱〹扥敦㔴㔵㜷㔵户扢散㜴ㄲ㜰㤰捦愴㝦㥦㍡户㍡攷晣搷昳晦愷㤲ㄳ戹㕣敥捦㐸晣换㤴㘷收愶愵つ㍦㤰昶挴㡣㕢慦换㙡㘰戹㡥㍦㌱攵㜹挶挶扣攵〷㝤㘸㔰慣㔸愸昷ぢㄵ摦㝡㔸㤶㉡敢搲昳搱愸㤰换㤵㑡扡㠶㝡づ挲摦㐸晣愰戳搷㘰ㅥ㘰㜹㘶㝡㘱攵㈲㐶㕤ち㕣㑦ㅥㄸ㍢ㄷ昶㍤㍡㌹㌹㌱㌹㜱昸慥挳敦㤸㌸㜸㘰㙣愶㔱てㅡ㥥㍣敡挸㐶攰ㄹ昵〳㘳㡢㡤㤵扡㔵扤㕦㙥㉣扢㤷愴㜳㔴慥ㅣ㍣扣㘲摣昵捥挹扢㡥ㅣ㌱敦戹攷㥤㠳㜸㜵敥昴捣昴愲㈷㑤晦㔵ㅡ戳挰㈹摦㌵㉢慢ㄶ搷㈶愵㘷㌹ㄷ㈶㘶愶昱㕦㘲晥㜸扡㝢㘲㘹㔵捡㠰慦㤶㥥㜴慡搲搷搱㜱挰㥥昲晤㠶扤挶捤搳敤攳㔸㙡搵昰㠳㠲㍤㈳敢㜵摤㡥㐷㉤搹ぢ搸扢扡戱㌱㘸㉦㐹挷户〲㙢摤ち㌶㡡昶㌲〶慡つ搹㘷㝤㜹挶㜰㉥挸搳㠶㉤ぢ昶㠹㠶㔵换㠷㈹搷㜷…
Decisioneering:7.0.0.0	Decisioneering:7.0.0.0	Decisioneering:7.0.0.0	Decisioneering:7.0.0.0	Decisioneering:7.0.0.0
	CB_Block_7.0.0.0:2	CB_Block_7.0.0.0:2		CB_Block_7.0.0.0:1-1
	㜸〱捤㕡㝤㙣ㅣ挷㜵扦戹扢㕤摥ㅣ㐹昱㉣㔱㑥㘴挹昶挵㤶ㅣ㈷㔴〹ㅥ㜹㈴敦㥣捡㌲㍦㉣㤹戵㉣㈹㈲㈵㈷〵㡡挳摥敤㉣戹收㝤㌰扢㜷ㄲ㘹㌴戵㤳戸㜱㤱愴㙤ㅡ愷㉤㡡挶戵㠱愰㝦㔴㙤㤳〲㜶㡢〲㐱㠱㌶㜵ㄳ戴〹搰愲㐵ㅣㄴ㐱愳㈶愸摢愶ㅦ戰㙢戴攸㘷敡晥㝥戳扢挷扢攳㠹㤴ㄵㄷ昰㑡晢敥捤㥢㌷㙦㘷摥扣㝤昳㥢㔹挶㐴㉣ㄶ㝢〳ㄷ㝦㜹㈵挹ㅣ㔹摥昲㥢慡㌶扥搰愸㔶㔵愵改㌶敡晥昸㥣攷㔹㕢㘷㕣扦㤹㠰㠲㔹㜲㔱敦ㅢ㈵摦㝤㕣愵㑡㤷㤵攷㐳挹㠸挵㔲㈹ㄹ㐷㍤㜵㜸㘷愲㠲㘴㐹㈶㐹愰ㄵㅢ㌲㐱㔶ㄶ收捦㤵ㅦ㠳晤攵㘶挳㔳挷戳㤷〲㉢㈷㜲戹昱摣昸㔴㝥㙡㘶㝣攲㜸㜶愱㔵㙤戶㍣㜵愲慥㕡㑤捦慡ㅥ捦㥥㙦㤵慢㙥攵㘱戵戵搲㔸㔷昵ㄳ慡㍣㌱㔵戶昲㠵㕣㝥㝡摡㈹ㄶぢ㐳〳戰㝣㜶㘱晥扣愷ㅣ晦慤戲㤹愲捤㜳ぢ昳攳㘷㔵昳慤戲㈹㘱ㄳ㈶ㄷㅢ㌵换慤扦㐵㐶つ㝡㜹㝡㔱㔵㕣㑥㠷㔲㥥㕢㕦ㅤ㐷户扢ㅣ㡤搲散昸㥣敦户㙡ㅢ㥣搹〵㔵慤㕥㔰づ㠷㈸㙢㡢㝥昳扣攵搵晣愱ㅡ晤愷㍣㔵慦㈸㝦㕦敤挱捤㡡慡㠶㡡㝥慡㜶挹昲捥㕡㌵㤵㈴㌳㔲ぢ收㜰挹㔶…	㜸〱捤㝤〷㝣ㄴ搵昶㝦㙥㈰㑢敥㔲戲㠸㠸㡡㑡㠲㐴㐰㄰户ㄷㄵ㐳ㄵ㤰摥慣昸攲㤶㔹㠸愴㘰㌶愱搸戰㘲挷昲散扤㘱敦扤㜷戱㤷㘷挳摥戰㍤㝢慦㑦晤㝦扦㜷收㑥㘶㜷㘷㠳昰㝢晦捦攷㉤搹挳摣㜳扥攷捣㤹敦摣戹搳捥捥㤴㠹戲戲戲扦昰攱晦晣㜴攵挴ㄶ戳㤷攵摡㡣愶ㄱ㘳㕢ㅡㅢ㡤㜴㕢㐳㑢㜳㙥挴攸搶搶攴戲㈹つ戹戶㉥〰㜸敡ㅢ㘰捦㔵搴攷ㅡづ㌰㉡敢ㄷㅢ慤㌹㠰㉡捡捡㉡㉢㘵㌹散㥢㔹㕦㥦㙥㐸㝡挹慥ㄴ㐰㤵㐹て㐵㌷㡡㑡ち㐹攱愵攸㑥搱㠳愲㈷㐵㉦㡡㉡ちㅦ㐵㙦㡡㡤㈸晡㔰㙣㑣搱㤷㘲ㄳ㡡㝥ㄴ㥢㔲㜰晥㜲㜳㡡晥㄰㍤戶㠰㤸㌳㜶捣昴搴㝥㔸㥡搹㙤㉤慤挶昰敡摤捣㥣㐷〶〲㈳〲㈳㐲攱㔰㜴㠴㝦㜸昵搸昶挶戶昶㔶㘳㘴戳搱摥搶㥡㙣ㅣ㕥㍤愳㍤搵搸㤰㥥㙣㉣㥢搳戲搰㘸ㅥ㘹愴晣愱㔴㌲ㅣて㠴㈳㤱㙣㈲ㄱ敦戱㈵㈲㑦ㅢ㍢㘶㐶慢㤱捤晤户㘲㙥挵㤸搳挷㡥ㄹ㌱捤㘸晢㙦挵ㅣ㠰㤸〸㌹慥愵㈹搹搰晣㕦ち㕡挱㜵ㅡㄹ㘷愴ㅢ戸昲つ愳戵愱㜹晥〸愴㥤㐷㌴㕡戱ㄱ愳㜳戹昶愶㐵散㐷㘳㡤挶挶㔹㐶㔶慤昴愶㜱戹戶ㄹ挹搶愶㕣㡦㈶昲㘷戴ㅡ…		㜷攸搲㝣挲㈲ㅣ扡㌴㡦戲㡣㔴㔸晡㌰ㄶ㉦捡㌲㐰㤳㘵㈰捦搲ㄹ㐶晣㤷摢㈳㡤㤰愶㤹㠴㑡㌸愴㘹〶愵ㅡ愳㔰つ㘲㔴摤㈸搵㌰㑤慡攱㍣㔵〰㡣戰昶㜷戲ㄶ㐲㥤㈶ㄱ㈲攱摤㘷㈲㈵ㅡ慦㄰㡤㘰㐴挱㤴㘸㡣㈶搱㔸㥥㈸っ㐶〸㥦㔹捤㜶ㅦ㈵晤搰㉣〴㙡㌴挱挲㕤㐹㈸〴㙡ㄴ挵㥡愴㘰㡤㘳㔸攱ㄴ㙢㤲㈶搶㘴ㅥ慢㉦㡣昸摢搰愸㈱戱散ぢ㠵㐶つ愶昶愷㉡昶愷㌰晢〳愹晤ㄹ㥡昶㘷昲昶㠷㔸㙤㍦㈶㘴慡㙦㉣晢㐲㈱㔳㝤愸晤ㄹ㡡晤㔹捣晥〸㙡㝦慥愶晤㜹扣晤搱㔶摢㡦〹愵ち㡢㘵㕦㈸㤴㉡㤴摡㡦㔰散捦㘷昶挷㔳晢㡢㌵敤㉦攱敤㑦戲摡㝥㑣㠸㔵㐰㉣晢㐲㈱㔶晥搴晥㕣挵晥㔲㘶㝦ㅡ戵ㅦ愹㘹㝦㈵㙦㝦愶搵昶㘳㐲慦㍡挷戲㉦ㄴ㝡攵㐳敤㉦㔰散慦㘲昶攷㔰晢敢㌴敤慦攷敤捦户摡㝥㑣㐸㔶挷㔸昶㠵㐲戲㍡㔰晢㡢ㄵ晢ㅢ㤸晤挵搴晥ㄶ㑤晢㕢㜹晢换㘰㠴ㄵ㥦㙦㙡㠷㙡戵㈲ㅣ挲户㕣㉤㈹挷㌲㠵㘳ㅢ攳㔸㐹㌹㜶㘹㜲散收㌹搶挰〸换捦㉡㕢扡摢愷㈱㕣㡤〹っ㥥つ㠴㐲戸ㅡ㔱㤸㐸〵㘶て㠳搹㐰㘱昶㙢挲ㅣ攰㘱㌶挳〸攱㕦㥢㙢㠶㜶搵㈵㄰挲愱㕤㜵㈸挴…
	Decisioneering:7.0.0.0	Decisioneering:7.0.0.0
		CB_Block_7.0.0.0:3
		㜸〱捤㝤〹㤸ㄴ搵昵㝤扦㘱愶㤸㌷㠰㜴ㄴ㔷㈰㑥ㄴ摣㐰散㝤搱㈰挳㉥ち㠲慣敥㘳㜵㜷㌵㡣捣㠲搳〳㠲㑢㌴慥㐹搴㤸戸㉢㉥〴挴戸挶㉤ㅡ㡤ㅡ㜱㡦㕢㌴㡡㥡戸㈴敥㜱㑤㡣㐶㑤㕣晦攷摣㕡愶扡扢㝡㄰㝦昹㝦㕦㡡敥㍢敦摤㝢敥慤㕢愷㕥慤户慢〸愹㔰㈸昴㌵㈶晥攵㔴捦挶戰㌹㉢㑡㍤㔶挷㤸㠹㕤敤敤㔶扥愷慤慢戳㌴㘶㝣㜷户戹㘲㝡㕢愹愷ㅦ〰㐶㙢ㅢ散愵㠶搶㔲摢㔱㔶㘳敢㌲慢扢〴㔰㐳㈸搴搸愸敢㘰摦捣昹㠶摤㡥愶㤷慥愷〰㉡愴つ㡡晥ㄴ㡤ㄴ㥡愲㠹㘲〰挵㐰㡡㐱ㄴ㥢㔰っ愶〸㔳㝣㠷㘲㔳ち捥㐱て愱搸ㅣ㘲攰ㄶ㄰㜳㈷㑥㤸㤹㍢ㅣ昹捥改改敡戶㐶㌷捦户戳ㅡㅢ㡤㡥㠹㡥㠹㈷攲愹㌱㤱搱捤ㄳ㤷戶昷㉣敤戶挶㜶㕡㑢㝢扡捤昶搱捤戳㤶收摡摢昲晢㔸㉢收㜶㉤戶㍡挷㕡戹㐸㍣㘷㈶㌲搱㐴㌲㔹捣㘶㌳〳户㐴攴㝤㈷㑥㤸搵㙤ㄵ㑢晦慤㤸㕢㌱收捣㠹ㄳ挶散㙢昵晣户㘲㙥㡤㤸〸㌹愹慢挳㙣敢晣㉦〵㙤攰㕡㑢㑥戲昲㙤㕣扤㤶搵摤搶戹㜰っ搲㉥㈳ㅡ扤昴㤸昱愵搲搲㡥㈵ㅣ㈹ㄳ慤昶昶搹㔶㔱㔶㙢挷愴㔲捦㉣戳扢愳㌴戰㠳晣㔹摤㔶㘷摥㉡…
		Decisioneering:7.0.0.0

## Sheet: Epidemiology Input
	Year	New patients on waiting list for a LT				Distribution of age group on WL								Distribution of race group on WL								Distribution of primary cause of disease on WL										Distribution of medical urgency status											MELD	(Russel Wiesner et al, 2003)			Computed
		Active	Inactive	Total	% Yearly	18-34	% Yearly	35-49	% Yearly	50-64	% Yearly	65+	% Yearly	Black	% Yearly	Hispanic	% Yearly	Asian	% Yearly	Other/Unknown	% Yearly	AHN	% Yearly	HBV	% Yearly	HCV	% Yearly	ALD	% Yearly	Malignancy	% Yearly	MELD 35+	% Yearly	MELD 15-34	% Yearly	MELD 6-14	% Yearly	Inactive	% Yearly	Other	% Yearly			Number	3-month mortality rate	Mortality + Severe sickness	Frequency	Frequency Low Value	Frequency High Value
	1998	7921	141	8062		6.26		39.95		44.75		9.04		6.9		11.7		4.2		0.65		5.4		4.12		27.58		24.78		1.86
	1999	8871	168	9039	12.1186	5.66	-9.58466	37.9	-5.13141	46.7	4.35754	9.74	7.74336	6.95	0.724638	11.73	0.25641	4.31	2.61905	0.64	-1.53846	5.44	0.740741	4.04	-1.94175	28.81	4.45975	24.17	-2.46166	2.05	10.2151
	2000	8842	290	9132	1.02887	5.53	-2.29682	35.37	-6.67546	49.08	5.09636	10.02	2.87474	7.17	3.16547	12.41	5.7971	4.31	0	0.6	-6.25	5.85	7.53676	3.8	-5.94059	30.11	4.51232	23.48	-2.85478	2.02	-1.46341												< 9	124	0.019	0.029	0.036078	0.0270585	0.0450975
	2001	8753	476	9229	1.0622	5.3	-4.15913	33.06	-6.53096	51.18	4.27873	10.46	4.39122	7.14	-0.41841	13.16	6.04351	4.47	3.7123	0.54	-10	5.53	-5.47009	3.84	1.05263	30.49	1.26204	23.05	-1.83135	2.26	11.8812												10-19	1800	0.06	0.077	0.523713	0.392784	0.654641
	2002	7780	325	8105	-12.179	5.02	-5.28302	30.82	-6.77556	53.17	3.88824	10.98	4.97132	7.2	0.840336	13.66	3.79939	4.45	-0.447427	0.65	20.3704	5.73	3.61664	3.7	-3.64583	30.53	0.131191	22.24	-3.5141	2.58	14.1593												20-29	1098	0.196	0.235	0.319465	0.239598	0.399331
	2003	8505	320	8825	8.88341	4.84	-3.58566	27.78	-9.86372	56.1	5.51063	11.28	2.73224	7.17	-0.416667	14.04	2.78184	4.5	1.1236	0.68	4.61538	5.36	-6.45724	3.47	-6.21622	30.44	-0.294792	21.68	-2.51799	2.69	4.26357	1.36		26.07		53.96		13.7		4.92			30-39	295	0.526	0.602	0.0858307	0.064373	0.107288
	2004	8913	312	9225	4.53258	4.81	-0.619835	25.4	-8.56731	58.06	3.49376	11.73	3.98936	7.34	2.37099	14.1	0.42735	4.56	1.33333	0.65	-4.41176	5.14	-4.10448	3.42	-1.44092	30.63	0.624179	21.98	1.38376	3.16	17.4721	1.68	23.5294	26.24	0.652091	51.12	-5.26316	15.78	15.1825	5.18	5.28455		> 40	120	0.713	0.793	0.0349142	0.0261856	0.0436427
	2005	9196	162	9358	1.44173	4.71	-2.079	23.5	-7.48031	59.46	2.4113	12.34	5.20034	7.38	0.544959	14.48	2.69504	4.54	-0.438596	0.73	12.3077	4.86	-5.44747	3.17	-7.30994	30.29	-1.11002	22.64	3.00273	3.58	13.2911	1.89	12.5	27.12	3.35366	49.91	-2.36698	15.36	-2.6616	5.72	10.4247		Total	3437
	2006	9268	191	9459	1.07929	4.53	-3.82166	21.55	-8.29787	60.98	2.55634	12.94	4.86224	7.51	1.76152	14.85	2.55525	4.66	2.64317	0.8	9.58904	4.39	-9.67078	3.15	-0.630915	30.03	-0.858369	22.64	0	4.15	15.9218	1.84	-2.6455	26.63	-1.80678	50.2	0.581046	15.42	0.390625	5.91	3.32168		Note	1. Reference: Russel Wiesner et al 2003, Model for End-Stage Liver Disease (MELD) and Allocation of Donor Livers, Gastroenterology 124:91-96
	2007	9284	236	9520	0.644888	4.47	-1.3245	19.77	-8.25986	62.25	2.08265	13.51	4.40495	7.36	-1.99734	14.81	-0.26936	4.91	5.36481	0.79	-1.25	4.2	-4.32802	3.07	-2.53968	29.89	-0.4662	22.43	-0.927562	4.74	14.2169	2	8.69565	26.85	0.826136	49.39	-1.61355	15.35	-0.453956	6.41	8.46024
	2008	9353	266	9619	1.03992	4.51	0.894855	18.44	-6.72736	62.92	1.07631	14.12	4.51517	7.52	2.17391	15.19	2.56583	5.01	2.03666	0.87	10.1266	3.64	-13.3333	2.83	-7.81759	29.75	-0.468384	21.99	-1.96166	5.95	25.5274	2.09	4.5	27.24	1.45251	47.92	-2.97631	15.75	2.60586	7	9.20437			2. 25% variation is applied to compute Frequancy Low & High values
	2009	9514	291	9805	1.93367	4.45	-1.33038	17.37	-5.8026	63.61	1.09663	14.57	3.18697	7.83	4.12234	15.47	1.84332	5.02	0.199601	0.98	12.6437	3.67	0.824176	2.76	-2.4735	29.8	0.168067	21.42	-2.59209	6.83	14.7899	2.18	4.30622	28.81	5.76358	47.5	-0.876461	13.98	-11.2381	7.53	7.57143			3. The adjusted severe sickness and mortality rate for patients with 9- and 10-19 MELD scores are per year; whereas for other patients, the rates are per 3-month
	2010	9941	408	10349	5.54819	4.44	-0.224719	16.15	-7.0236	64.14	0.833202	15.27	4.80439	8.07	3.06513	15.79	2.06852	4.96	-1.19522	1.09	11.2245	3.35	-8.71935	2.56	-7.24638	29.36	-1.47651	21.96	2.52101	7.6	11.2738	2.61	19.7248	29.9	3.78341	46.21	-2.71579	13.19	-5.65093	8.09	7.43692
	2011	9932	427	10359	0.0966277	4.28	-3.6036	15.32	-5.13932	63.66	-0.748363	16.73	9.56123	8.06	-0.123916	16.28	3.10323	4.83	-2.62097	1.03	-5.50459	3.27	-2.38806	2.52	-1.5625	29.15	-0.715259	22.03	0.318761	8.23	8.28947	2.56	-1.91571	31.18	4.28094	44.5	-3.7005	12.96	-1.74375	8.8	8.77627
	2012	9708	435	10143	-2.08514	4.21	-1.63551	14.7	-4.047	62.73	-1.46089	18.36	9.74298	7.94	-1.48883	16.21	-0.429975	4.77	-1.24224	0.97	-5.82524	3.02	-7.64526	2.49	-1.19048	29.21	0.205832	22.9	3.94916	8.8	6.92588	2.64	3.125	31.86	2.18089	43.21	-2.89888	12.93	-0.231481	9.36	6.36364
	% Average yearly change				1.79613		-2.76097		-6.88017		2.46232		5.21289		1.02315		2.3741		0.934862		3.29266		-3.91755		-3.49312		0.426703		-0.534697		11.9117		7.97998		2.27627		-2.42562		-0.422315		7.42709		OPTN average mortality rate on WL
	% Minimum yearly change				-12.179		-9.58466		-9.86372		-1.46089		2.73224		-1.99734		-0.429975		-2.62097		-10		-13.3333		-7.81759		-1.47651		-3.5141		-1.46341		-2.6455		-1.80678		-5.26316		-11.2381		3.32168		Rate		Value	Ratio to rate 3-mo
	% Maximum yearly change				12.1186		0.894855		-4.047		5.51063		9.74298		4.12234		6.04351		5.36481		20.3704		7.53676		1.05263		4.51232		3.94916		25.5274		23.5294		5.76358		0.581046		15.1825		10.4247
	Notes													% of White race group is computed as 100% - % other race groups								% left are other/unknown																					Rate @ 3-month		0.0557
																						AHN: Acute Hepatic Necrosis; HBV (HCV): Hepatitis B (C) Virus; ALD: Alcoholic Liver Disease																					Rate @ 12-month		0.0979	0.00468889
																																											Rate @ 24-month		0.1194	0.00303333
																																											Rate @ 36-month		0.13177	0.00230515
																																											Note: Reference OPTN database, 2013
																																											Hospitalization length (day)			20.9	11.5	53.4	Axelrod et al 2007
																																																	Milliman Research Report 2011
																																											Survival rates
																																												Month 1		0.97
																																												Year 1		0.9	0.85	0.95
																																												Year 2		0.845	0.78	0.95
																																												Year 3		0.79	0.78	0.8
																																												Year 4		0.7625	0.72	0.8
																																												Year 5		0.735	0.72	0.75
																																												Year 6		0.713	0.59	0.75
																																												Year 7		0.691	0.59	0.75
																																												Year 8		0.669	0.59	0.75
																																												Year 9		0.647	0.59	0.75
																																												Year 10		0.625	0.59	0.69
[truncated: 7 more columns]

## Sheet: Cost Input
	Estimated average monthly spending in pre-LT phase by MELD								Indirect costs due to LT-related unemployment following liver transplantation. Study cohort size equal to 274 LT-patients																Resource use by service category from day of transplantation to discharge										Percentage increase and additional cost in mean resource utilization for selected clinical cases							First 90 post-operative days cost and frequency of complications
	Study MELD score	Model MELD score	Estimate of monthly spending						Employment status	Before LT	After LT								Back to Work in (month)						Service category	Cost in 1995 $	% of total cost	Down	Up	In Milliman 2011 $	Adjusted to 2014 $	Down	Up		Case	Frequency	% Increase	Down	Up	Adjusted to 2014 $		One-center study (214 patients enrolled between 2002 - 2005)
			In 2008 $		Adjusted to 2014 $		Average				No Income	Tier 1	Tier 2	Tier 3	Tier 4	Tier 5	Tier 6		Level	Average	Lower	Higher	Frequency		Procurement					71000	73989	36994.5	110984		Patient required retransplantation	0.03	1.54	0.77	2.31	508573		Assuming original cost data reported in 2005 US dollars
			Minimum	Maximum	Minimum	Maximum			No Income	0.099									Level 1	2.5	0	5	0.42		Hospital transplant admission	173537				316900	330242				Patient died during the index hospitalization	0.06	0.35	0.175	0.525	115585		Study from John Ammori et al (2008)
	10	< 9	32	607	35	658	346.5		Tier 1	0.255	0.84								Level 2	8.5	6	11	0.22		Treatment	67826	0.390845	0.195422	0.586267		129073				UNOS status							Complication	Occurrence			Additional cost due to complication
	15	10-19	1012	1899	1097	2058	1577.5		Tier 2	0.259	0.73	0.06							Level 3	14.5	12	17	0.15		Medications	24558	0.141514	0.0707572	0.212272		46734				At home	0.67							Study	Down	Up	Cost in 2005 $	Adjusted to 2014 $	Down	Up
	25	20-29	12051	24123	13060	26143	19601.5		Tier 3	0.157	0.67	0.02	0.02						Level 4	21	18	24	0.06		Immunosuppressives	13981	0.080565	0.0402825	0.120847		26605.9				In hospital	0.24	0.15	0.075	0.225	49536.3		Acute cellular rejection	0.11	0.11	0.6	18234	21317	10658.5	31975.5
	35	30-39	18840	39559	20417	42871	31644		Tier 4	0.084	0.61			0.04					Level 5	42.5	25	60	0.15		Anti-infectives	8714	0.0502141	0.025107	0.0753211		16582.8				In ICU	0.09	0.42	0.21	0.63	138702		Biliary Complications	0.33	0.1	0.33	34606	40457	20228.5	60685.5
		> 40					31644		Tier 5	0.069	0.74	0.05							Average	12.73					Other medications	1863	0.0107355	0.00536773	0.0161032		3545.3				Donor age 60+ years	0.07	0.28	0.14	0.42	92467.8		Hepatic Artery thrombosis	0.03	0.03	0.12	71069	83085	41542.5	124628
	Note	1. The Adjustment to 2014 $ value is performed using GDP deflator-based calculator (http://stats.areppim.com/calc/calc_usdlrxdeflator.php)							Tier 6	0.077	0.57				0.05				Temporary income loss per month and per cohort size				1253.86		Blood products	20806	0.119894	0.0599469	0.179841		39593.9				Patient age 60+ years	0.19	0.17	0.085	0.255	56141.1		Superficial skin Infection	0.16	0.12	0.2	-2466	-2883	-4324.5	-1441.5
									Tier average value																Operating room	15288	0.0880965	0.0440482	0.132145		29093.2				Alcoholic Liver Disease	0.2	0.26	0.13	0.39	85862.9		Pneumonia	0.16	0.12	0.2	50572	59122	29561	88683
									In 2006 $			14500	29500	49500	69500	90000	125500		Adjustment to retirement age and senior employment rate						Respiratory services	7174	0.0413399	0.0206699	0.0620098		13652.2				Child-Pugh Class C	0.35	0.41	0.205	0.615	135399		Bloodstream Infection	0.16	0.12	0.2	64680	75616	37808	113424
		2. Pre-LT monthly costs are averages of the 11 UNOS regions. The variability in each region is not reported. Consequently, we are not capturing all the spectrum of pre-LT cost							Adjusted to 2014 $			16446	33459	56144	78828	102079	142344			Average	Std	Lower	Higher		Room and care	52425	0.302097	0.151048	0.453145		99765.1				Note	1. Reference: Jonathan Showstack et al, Resource utilization in liver transplantation - Effects of patient characteristics and clinical practice, Journal of the American Medical Association 1999, 281(15): 1381-1386						Peritonitis	0.17	0.1275	0.2125	75433	88187	44093.5	132280
									Tier lower value										Normal retirement Age	67					Special care	24334	0.140224	0.0701118	0.210336		46307.8											Urinary tract infection	0.17	0.1275	0.2125	43290	50609	25304.5	75913.5
									In 2006 $			10000	20000	40000	60000	80000	101000		Study group age	51.4	13.9	37.5	65.3		Other room and care	28091	0.161873	0.0809366	0.24281		53457.3											Clostridium difficile colitis	0.1	0.075	0.125	29031	33939	16969.5	50908.5
		3. The study does not report the waitlist months							Adjusted to 2014 $			11342	22684	45369	68053	90737	114556		Years to retirement	15.6		1.7	29.5		Diagnostics	34663	0.199744	0.0998721	0.299616		65963.9											Other infections	0.55	0.4125	0.6875	42870	50118	25059	75177
		4. Reference: Axelrod et al, Assessing variations in the costs of care among patients awaiting liver transplantation, American Journal of Transplantation 2014, 14: 70-78							Tier Higher value										Normal employment rate						Laboratory	26882	0.154906	0.0774532	0.23236		51156.6					2. The Adjustment to 2014 $ value is performed using GDP deflator-based calculator (http://stats.areppim.com/calc/calc_usdlrxdeflator.php)						Venous thromboembolism	0.07	0.0525	0.0875	33486	39148	19574	58722
									In 2006 $			19000	39000	59000	79000	100000	150000		55-59 Age group	0.66					Immunosuppressive monitoring	1650	0.00950806	0.00475403	0.0142621		3139.96											Reoperation	0.23	0.1725	0.2875	70339	82231	41115.5	123346
									Adjusted to 2014 $			21550	44234	66919	89603	113422	170132		60-64 Age group	0.43					Other laboratory	25232	0.145398	0.0726992	0.218098		48016.7											Primary non-function	0.03	0.0225	0.0375	67414	78812	39406	118218
									Full income lost			3522.73	6326.09	5905.79	4039.15	5212.15	6247.48		Average 55-64 age group	0.545					Imaging	6502	0.0374675	0.0187338	0.0562013		12373.3											Hepatic vein stenosis	0.07	0.0525	0.0875	46507	54370	27185	81555
									Full income lost per year and per cohort size								31253.4								Chest radiography	1936	0.0111561	0.00557806	0.0167342		3684.22											Acute renal failure	0.17	0.1275	0.2125	51978	60766	30383	91149
	Annual cost increase	0.02	0	0.04	Milliman				Full income lost per year and per cohort size adjusted to senior employment rate								17033.1		Notes						Ultrasound	1074	0.00618888	0.00309444	0.00928332		2043.83											Average cost without the given complication in 2005 $
	30 days pre-LT costs	26469	13234.5	39703.5	Milliman				Full income lost per year and per unemployed patient adjusted to senior employment rate								26018.6		1. Reference: Sammy Saab et al., Employment and quality of life in liver transplant recipients, Liver Transplantation 2007, 13: 1330-1338						Other imaging	3492	0.0201225	0.0100613	0.0301838		6645.3											Average cost without the given complication adjusted to 2014 $
	Reported value $25,400 in 2011 $. Adjusted to 2014 $								Tax Rate			0.15	0.15	0.25	0.25	0.28	0.28								Pathology	1279	0.00737019	0.00368509	0.0110553		2433.95											Down
	Discount rate	0.0375	0.015	0.06					Tax lost due to income lost			528.41	948.914	1476.45	1009.79	1459.4	1749.29		2. The Adjustment to 2014 $ value is performed using GDP deflator-based calculator (http://stats.areppim.com/calc/calc_usdlrxdeflator.php)						Material services	15486	0.0892375	0.0446187	0.133856		29470											Up
									Total tax lost per year and per cohort size								7172.25								Miscellaneous	3137	0.0180768	0.00903842	0.0271153		5969.73
									Total tax lost per year and per cohort size adjusted to senior employment rate								3908.88								Physician fees during transplant					46600	48562	24281	72843
									Total tax lost per year and per unemployed patient adjusted to senior employment rate								5970.94		3. Tax rates are from About Money website						Note	1. The study by Showstack et al (1999) gives a comprehensive list of medical services during transplantation with their associated costs in 1995 $. To compute the costs in 2014 $, we assume that the cost of each service as a percentage of the total cost is constant – which may induce some errors – and we use the Milliman estimation of hospital transplant admission cost adjusted to 2014 $.
									Lost in salary				264.382	195.883	76.2182	295.434	244.537		4. Normal retirement age and normal employment rate are from google
									Total lost in salary per year and per cohort size								1076.45
																										2. We consider a coefficient of variation of 50% to compute the lower and higher values of services' costs
																										3. Number of patients enrolled in the Showstack et al (1999) study is 711
																										4. Reference: Jonathan Showstack et al, Resource utilization in liver transplantation - Effects of patient characteristics and clinical practice, Journal of the American Medical Association 1999, 281(15): 1381-1386
																										5. Reference: Milliman Research Report, 2011 US organ and tissue transplant cost estimates and discussion, April 2011
																										6. The Adjustment to 2014 $ value is performed using GDP deflator-based calculator (http://stats.areppim.com/calc/calc_usdlrxdeflator.php)
[truncated: 6 more columns]

## Sheet: Epidemiology Model
	Cost Model Dynamics for current liver transplant procedure		2012	2013	Year 1	Year 2	Year 3	Year 4	Year 5	Year 6	Year 7	Year 8	Year 9	Year 10
					2014	2015	2016	2017	2018	2019	2020	2021	2022	2023
	LT WL	# Total new patients on WL per year	10143	10325.2	10510.6	10699.4	10891.6	11087.2	11286.4	11489.1	11695.4	11905.5	12119.3	12337
		% Annual change	0.0179613	0.0179613	0.0179613	0.0179613	0.0179613	0.0179613	0.0179613	0.0179613	0.0179613	0.0179613	0.0179613	0.0179613
	Listed Patients with MELD score reported in the OPTN database	% Patients with not-defined MELD classification	0.0936	0.100552	0.10802	0.116043	0.124661	0.13392	0.143866	0.154551	0.16603	0.178361	0.191608	0.205839
		% Annual change	0.0742709	0.0742709	0.0742709	0.0742709	0.0742709	0.0742709	0.0742709	0.0742709	0.0742709	0.0742709	0.0742709	0.0742709
		% Patients with Inactive Status on WL	0.1293	0.128754	0.12821	0.127669	0.12713	0.126593	0.126058	0.125526	0.124996	0.124468	0.123942	0.123419
		% Annual change	-0.00422315	-0.00422315	-0.00422315	-0.00422315	-0.00422315	-0.00422315	-0.00422315	-0.00422315	-0.00422315	-0.00422315	-0.00422315	-0.00422315
		% Patients with 6-14 MELD score	0.4321	0.421619	0.411392	0.401413	0.391676	0.382176	0.372906	0.36386	0.355035	0.346423	0.33802	0.329821
		% Annual change	-0.0242562	-0.0242562	-0.0242562	-0.0242562	-0.0242562	-0.0242562	-0.0242562	-0.0242562	-0.0242562	-0.0242562	-0.0242562	-0.0242562
		% Patients with 15-34 MELD score	0.3186	0.325852	0.333269	0.340856	0.348614	0.35655	0.364666	0.372967	0.381456	0.390139	0.39902	0.408103
		% Annual change	0.0227627	0.0227627	0.0227627	0.0227627	0.0227627	0.0227627	0.0227627	0.0227627	0.0227627	0.0227627	0.0227627	0.0227627
		% Patients with 35+ MELD score	0.0264	0.0285067	0.0307815	0.0332379	0.0358903	0.0387543	0.0418469	0.0451863	0.0487921	0.0526858	0.0568901	0.0614299
		% Annual change	0.0797998	0.0797998	0.0797998	0.0797998	0.0797998	0.0797998	0.0797998	0.0797998	0.0797998	0.0797998	0.0797998	0.0797998
		Sum of all 5 categories	1	1.00528	1.01167	1.01922	1.02797	1.03799	1.04934	1.06209	1.07631	1.09208	1.10948	1.12861
		% Adjusted patients with not-defined MELD classification			0.106773	0.113854	0.121269	0.129018	0.137101	0.145516	0.154259	0.163323	0.172701	0.182383
		% Adjusted patients with Inactive Status on WL			0.126731	0.125261	0.12367	0.121959	0.120131	0.118187	0.116134	0.113973	0.111712	0.109354
		% Adjusted patients with a MELD score			0.766496	0.760884	0.755061	0.749023	0.742768	0.736296	0.729608	0.722704	0.715587	0.708263
		# Patients with a MELD score			8056.36	8141.02	8223.82	8304.58	8383.15	8459.37	8533.08	8604.15	8672.45	8737.86
	Patients' distribution per MELD score according to the classification by Russel Wiesner et al (2003)	% Patients with 9- MELD score			0.036078	0.0352029	0.034349	0.0335158	0.0327028	0.0319096	0.0311356	0.0303804	0.0296434	0.0289244
		% Annual change			-0.0242562	-0.0242562	-0.0242562	-0.0242562	-0.0242562	-0.0242562	-0.0242562	-0.0242562	-0.0242562	-0.0242562
		% Patients with 10-19 MELD score			0.523713	0.523321	0.522931	0.52254	0.52215	0.52176	0.52137	0.520981	0.520592	0.520203
		% Annual change			-0.000746747	-0.000746747	-0.000746747	-0.000746747	-0.000746747	-0.000746747	-0.000746747	-0.000746747	-0.000746747	-0.000746747
		% Patients with 20-29 MELD score			0.319465	0.326737	0.334174	0.341781	0.34956	0.357517	0.365655	0.373979	0.382492	0.391198
		% Annual change			0.0227627	0.0227627	0.0227627	0.0227627	0.0227627	0.0227627	0.0227627	0.0227627	0.0227627	0.0227627
		% Patients with 30-39 MELD score			0.0858307	0.0902322	0.0948594	0.0997239	0.104838	0.110214	0.115866	0.121808	0.128054	0.134621
		% Annual change			0.0512813	0.0512813	0.0512813	0.0512813	0.0512813	0.0512813	0.0512813	0.0512813	0.0512813	0.0512813
		% Patients with 40+ MELD score			0.0349142	0.0377003	0.0407088	0.0439573	0.0474651	0.0512528	0.0553428	0.0597592	0.0645279	0.0696772
		% Annual change			0.0797998	0.0797998	0.0797998	0.0797998	0.0797998	0.0797998	0.0797998	0.0797998	0.0797998	0.0797998
		Sum of all 5 categories			1	1.01319	1.02702	1.04152	1.05672	1.07265	1.08937	1.10691	1.12531	1.14462
		% Adjusted patients with 9- MELD score			0.036078	0.0347445	0.0334452	0.0321798	0.0309476	0.0297483	0.0285813	0.0274462	0.0263425	0.0252698
		% Adjusted patients with 10-19 MELD score			0.523713	0.516507	0.509172	0.50171	0.494125	0.48642	0.478598	0.470664	0.462621	0.454475
		% Adjusted patients with 20-29 MELD score			0.319465	0.322482	0.325382	0.328156	0.330799	0.333302	0.335658	0.337859	0.339899	0.34177
		% Adjusted patients with 30-39 MELD score			0.0858307	0.0890572	0.0923636	0.0957486	0.099211	0.102749	0.106361	0.110043	0.113795	0.117612
		% Adjusted patients with 40+ MELD score			0.0349142	0.0372094	0.0396377	0.0422051	0.0449176	0.0477813	0.0508026	0.0539875	0.0573424	0.0608735
		# Patients with 9- MELD score			290.657	282.855	275.047	267.239	259.438	251.652	243.886	236.151	228.454	220.804
		# Patients with 10-19 MELD score			4219.21	4204.89	4187.34	4166.49	4142.33	4114.8	4083.92	4049.66	4012.06	3971.14
		# Patients with 20-29 MELD score			2573.72	2625.33	2675.88	2725.2	2773.14	2819.52	2864.19	2906.99	2947.76	2986.34
		# Patients with 30-39 MELD score			691.482	725.016	759.581	795.152	831.701	869.191	907.583	946.83	986.879	1027.67
		# Patients with 40+ MELD score			281.281	302.922	325.973	350.496	376.551	404.2	433.503	464.517	497.299	531.904
	Patients distribution per age as reported in the OPTN database	% Age group 18-34	0.0421	0.0409376	0.0398074	0.0387083	0.0376396	0.0366003	0.0355898	0.0346072	0.0336517	0.0327226	0.0318191	0.0309406
		% Annual change	-0.0276097	-0.0276097	-0.0276097	-0.0276097	-0.0276097	-0.0276097	-0.0276097	-0.0276097	-0.0276097	-0.0276097	-0.0276097	-0.0276097
		% Age group 35-49	0.147	0.136886	0.127468	0.118698	0.110531	0.102927	0.0958452	0.0892509	0.0831103	0.0773922	0.0720674	0.0671091
		% Annual change	-0.0688017	-0.0688017	-0.0688017	-0.0688017	-0.0688017	-0.0688017	-0.0688017	-0.0688017	-0.0688017	-0.0688017	-0.0688017	-0.0688017
		% Age group 50-64	0.6273	0.642746	0.658573	0.674789	0.691404	0.708429	0.725872	0.743746	0.762059	0.780823	0.80005	0.81975
		% Annual change	0.0246232	0.0246232	0.0246232	0.0246232	0.0246232	0.0246232	0.0246232	0.0246232	0.0246232	0.0246232	0.0246232	0.0246232
		% Age group 65+	0.1836	0.193171	0.203241	0.213835	0.224982	0.23671	0.24905	0.262033	0.275692	0.290064	0.305184	0.321093
		% Annual change	0.0521289	0.0521289	0.0521289	0.0521289	0.0521289	0.0521289	0.0521289	0.0521289	0.0521289	0.0521289	0.0521289	0.0521289
		Sum of all 4 categories			1.02909	1.04603	1.06456	1.08467	1.10636	1.12964	1.15451	1.181	1.20912	1.23889
		% Adjusted age group 18-34			0.0386821	0.0370049	0.035357	0.0337434	0.0321685	0.0306357	0.0291479	0.0277075	0.0263159	0.0249744
		% Adjusted age group 35-49			0.123865	0.113475	0.103829	0.0948925	0.0866313	0.0790085	0.0719873	0.0655309	0.0596032	0.0541686
		% Adjusted age group 50-64			0.639957	0.645095	0.649476	0.653131	0.656092	0.658394	0.66007	0.661153	0.661679	0.661679
		% Adjusted age group 65+			0.197496	0.204426	0.211339	0.218233	0.225108	0.231962	0.238795	0.245608	0.252402	0.259178
		Average patient age			56.8559	57.166	57.4638	57.7495	58.0237	58.2866	58.5388	58.7808	59.0131	59.2361
		Lower patient age			18	18	18	18	18	18	18	18	18	18
		Higher patient age			79	79	79	79	79	79	79	79	79	79

## Sheet: Pre-LT Cost Model
	Cost Model Dynamics for current liver transplant procedure		Year 1	Year 2	Year 3	Year 4	Year 5	Year 6	Year 7	Year 8	Year 9	Year 10
			2014	2015	2016	2017	2018	2019	2020	2021	2022	2023
	Patients distribution per MELD score	# Patients with 9- MELD score	290.657	282.855	275.047	267.239	259.438	251.652	243.886	236.151	228.454	220.804
		# Patients with 10-19 MELD score	4219.21	4204.89	4187.34	4166.49	4142.33	4114.8	4083.92	4049.66	4012.06	3971.14
		# Patients with 20-29 MELD score	2573.72	2625.33	2675.88	2725.2	2773.14	2819.52	2864.19	2906.99	2947.76	2986.34
		# Patients with 30-39 MELD score	691.482	725.016	759.581	795.152	831.701	869.191	907.583	946.83	986.879	1027.67
		# Patients with 40+ MELD score	281.281	302.922	325.973	350.496	376.551	404.2	433.503	464.517	497.299	531.904
	Patients average age		56.8559	57.166	57.4638	57.7495	58.0237	58.2866	58.5388	58.7808	59.0131	59.2361
	Common parameters for patients with 9- MELD score	% Annual change in time to transplant	0.0131582	0.0131582	0.0131582	0.0131582	0.0131582	0.0131582	0.0131582	0.0131582	0.0131582	0.0131582
		% Mortality rate	0.0195256	0.0195256	0.0195256	0.0195256	0.0195256	0.0195256	0.0195256	0.0195256	0.0195256	0.0195256
		% Patients with severe sickness	0.0100231	0.0100231	0.0100231	0.0100231	0.0100231	0.0100231	0.0100231	0.0100231	0.0100231	0.0100231
		Average monthly spending on pre-LT program per patient ($)	346.5	353.43	360.499	367.709	375.063	382.564	390.215	398.02	405.98	414.1
		% Annual cost increase	0.02	0.02	0.02	0.02	0.02	0.02	0.02	0.02	0.02	0.02
		Cost adjustment for the last 30-days before LT per patient ($)	26469	26998.4	27538.3	28089.1	28650.9	29223.9	29808.4	30404.6	31012.7	31632.9
		Indirect costs due to employment lost per unemployed patient	26018.6	26539	27069.8	27611.2	28163.4	28726.7	29301.2	29887.2	30485	31094.7
		Indirect costs due to tax lost per unemployed patient (society perspective)	5970.94	6090.36	6212.17	6336.41	6463.14	6592.4	6724.25	6858.74	6995.91	7135.83
	Patients listed on Year 1 with 9- MELD score	Time to transplant (months; @ start of the year)	59.2	47.979	36.6103	25.092	13.4222	1.59879	0	0	0	0
		# Patients died (cumulative)	5.67525	11.2397	16.6955	22.0447	27.2895	27.9747	27.9747	27.9747	27.9747	27.9747
		# Patients with severe sickness (cumulative)	2.91327	5.74046	8.48354	11.1444	13.725	14.0584	14.0584	14.0584	14.0584	14.0584
		# Patients survived without severe sickness	282.069	273.677	265.478	257.468	249.642	248.624	0	0	0	0
		# Patients transplanted	0	0	0	0	0	248.624	0	0	0	0
		# Months per year spent in pre-LT program	12	12	12	12	12	1.59879	0	0	0	0
		Average annually spending on pre-LT program (Million $)	1.18495	1.18505	1.18515	1.18525	1.18535	0.160667	0	0	0	0
		Cost adjustment for the last 30-days before LT (Million $)	0	0	0	0	0	7.17065	0	0	0	0
		Total pre-LT direct costs for patients listed on Year 1 (Million $)	1.18495	1.18505	1.18515	1.18525	1.18535	7.33132	0	0	0	0
		Indirect costs due to employment lost following patient death or severe sickness (Million $)	0.223461	0.450636	0.68159	0.916392	1.15511	1.20747	1.23162	1.25625	1.28138	1.49529
		Indirect costs due to tax lost from patient death or severe sickness (Million $)	0.0512815	0.103415	0.156416	0.2103	0.265083	0.277099	0.282641	0.288294	0.29406	0.34315
		Total pre-LT indirect costs for patients listed on Year 1 (Million $)	0.274743	0.554051	0.838006	1.12669	1.42019	1.48457	1.51426	1.54455	1.57544	1.83844
	Patients listed on Year 2 with 9- MELD score	Time to transplant (months; @ start of the year)		59.979	48.7682	37.4099	25.9021	14.243	2.43037	0	0	0
		# Patients died (cumulative)		5.52291	10.938	16.2473	21.453	26.557	27.5706	27.5706	27.5706	27.5706
		# Patients with severe sickness (cumulative)		2.83507	5.58637	8.25582	10.8453	13.3566	13.8498	13.8498	13.8498	13.8498
		# Patients survived without severe sickness		274.497	266.331	258.352	250.557	242.942	241.435	0	0	0
		# Patients transplanted		0	0	0	0	0	241.435	0	0	0
		# Months per year spent in pre-LT program		12	12	12	12	12	2.43037	0	0	0
		Average annually spending on pre-LT program (Million $)		1.17621	1.17631	1.17641	1.17651	1.17661	0.242103	0	0	0
		Cost adjustment for the last 30-days before LT (Million $)		0	0	0	0	0	7.10258	0	0	0
		Total pre-LT direct costs for patients listed on Year 2 (Million $)		1.17621	1.17631	1.17641	1.17651	1.17661	7.34468	0	0	0
		Indirect costs due to employment lost following patient death or severe sickness (Million $)		0.221813	0.447311	0.676561	0.90963	1.14659	1.21367	1.23794	1.2627	2.3621
		Indirect costs due to tax lost from patient death or severe sickness (Million $)		0.0509032	0.102652	0.155262	0.208749	0.263127	0.278521	0.284092	0.289773	0.542073
		Total pre-LT indirect costs for patients listed on Year 2 (Million $)		0.272716	0.549963	0.831823	1.11838	1.40971	1.49219	1.52203	1.55247	2.90418
	Patients listed on Year 3 with 9- MELD score	Time to transplant (months; @ start of the year)			60.7682	49.5678	38.22	26.7229	15.0745	3.27289	0	0
		# Patients died (cumulative)			5.37046	10.6361	15.7988	20.8608	25.824	27.1512	27.1512	27.1512
		# Patients with severe sickness (cumulative)			2.75681	5.43217	8.02793	10.5459	12.9879	13.6337	13.6337	13.6337
		# Patients survived without severe sickness			266.92	258.979	251.221	243.641	236.235	234.262	0	0
		# Patients transplanted			0	0	0	0	0	234.262	0	0
		# Months per year spent in pre-LT program			12	12	12	12	12	3.27289	0	0
		Average annually spending on pre-LT program (Million $)			1.16662	1.16672	1.16681	1.16691	1.16701	0.322928	0	0
		Cost adjustment for the last 30-days before LT (Million $)			0	0	0	0	0	7.02941	0	0
		Total pre-LT direct costs for patients listed on Year 3 (Million $)			1.16662	1.16672	1.16681	1.16691	1.16701	7.35233	0	0
		Indirect costs due to employment lost following patient death or severe sickness (Million $)			0.220004	0.443663	0.671043	0.902211	1.13724	1.21895	1.24333	3.21645
		Indirect costs due to tax lost from patient death or severe sickness (Million $)			0.050488	0.101815	0.153996	0.207046	0.260981	0.279733	0.285328	0.738135
		Total pre-LT indirect costs for patients listed on Year 3 (Million $)			0.270491	0.545477	0.825039	1.10926	1.39822	1.49868	1.52865	3.95459
	Patients listed on Year 4 with 9- MELD score	Time to transplant (months; @ start of the year)				61.5678	50.3779	39.0408	27.5545	15.9171	4.1265	0
		# Patients died (cumulative)				5.218	10.3341	15.3503	20.2686	25.0909	26.7167	26.7167
		# Patients with severe sickness (cumulative)				2.67855	5.27796	7.80004	10.2466	12.6193	13.4104	13.4104
		# Patients survived without severe sickness				259.343	251.627	244.089	236.724	229.529	227.112	0
		# Patients transplanted				0	0	0	0	0	227.112	0
		# Months per year spent in pre-LT program				12	12	12	12	12	4.1265	0
		Average annually spending on pre-LT program (Million $)				1.15617	1.15627	1.15636	1.15646	1.15656	0.402942	0
		Cost adjustment for the last 30-days before LT (Million $)				0	0	0	0	0	6.95115	0
		Total pre-LT direct costs for patients listed on Year 4 (Million $)				1.15617	1.15627	1.15636	1.15646	1.15656	7.3541	0
		Indirect costs due to employment lost following patient death or severe sickness (Million $)				0.218033	0.43969	0.665034	0.894132	1.12705	1.22327	4.05577
		Indirect costs due to tax lost from patient death or severe sickness (Million $)				0.0500359	0.100903	0.152617	0.205192	0.258644	0.280726	0.930746
		Total pre-LT indirect costs for patients listed on Year 4 (Million $)				0.268069	0.540593	0.81765	1.09932	1.3857	1.504	4.98651
	Patients listed on Year 5 with 9- MELD score	Time to transplant (months; @ start of the year)					62.3779	51.1987	39.8724	28.397	16.7707	4.99134
		# Patients died (cumulative)					5.06568	10.0325	14.9023	19.677	24.3584	26.2677
		# Patients with severe sickness (cumulative)					2.60036	5.12389	7.57234	9.94745	12.2509	13.1799
		# Patients survived without severe sickness					251.772	244.282	236.964	229.814	222.829	219.991
		# Patients transplanted					0	0	0	0	0	219.991
		# Months per year spent in pre-LT program					12	12	12	12	12	4.99134
		Average annually spending on pre-LT program (Million $)					1.14487	1.14497	1.14506	1.14516	1.14525	0.481944
		Cost adjustment for the last 30-days before LT (Million $)					0	0	0	0	0	6.86785
		Total pre-LT direct costs for patients listed on Year 5 (Million $)					1.14487	1.14497	1.14506	1.14516	1.14525	7.3498
		Indirect costs due to employment lost following patient death or severe sickness (Million $)					0.215902	0.435392	0.658533	0.885392	1.11603	4.87742
		Indirect costs due to tax lost from patient death or severe sickness (Million $)					0.0495468	0.0999168	0.151125	0.203186	0.256116	1.11931
		Total pre-LT indirect costs for patients listed on Year 5 (Million $)					0.265449	0.535308	0.809658	1.08858	1.37215	5.99673
	Patients listed on Year 6 with 9- MELD score	Time to transplant (months; @ start of the year)						63.1987	52.0303	40.7149	29.2506	17.6355
		# Patients died (cumulative)						4.91364	9.73134	14.455	19.0864	23.6273
		# Patients with severe sickness (cumulative)						2.52232	4.9701	7.34506	9.64888	11.8832
		# Patients survived without severe sickness						244.216	236.95	229.851	222.916	216.141
		# Patients transplanted						0	0	0	0	0
		# Months per year spent in pre-LT program						12	12	12	12	12
		Average annually spending on pre-LT program (Million $)						1.13272	1.13281	1.13291	1.133	1.1331
		Cost adjustment for the last 30-days before LT (Million $)						0	0	0	0	0
		Total pre-LT direct costs for patients listed on Year 6 (Million $)						1.13272	1.13281	1.13291	1.133	1.1331
		Indirect costs due to employment lost following patient death or severe sickness (Million $)						0.21361	0.43077	0.651543	0.875993	5.20447
		Indirect costs due to tax lost from patient death or severe sickness (Million $)						0.0490208	0.0988562	0.149521	0.201029	1.19436
		Total pre-LT indirect costs for patients listed on Year 6 (Million $)						0.262631	0.529626	0.801063	1.07702	6.39883
	Patients listed on Year 7 with 9- MELD score	Time to transplant (months; @ start of the year)							64.0303	52.8728	41.5685	30.1155
		# Patients died (cumulative)							4.76202	9.43106	14.0089	18.4974
		# Patients with severe sickness (cumulative)							2.44449	4.81674	7.11842	9.35114
		# Patients survived without severe sickness							236.68	229.639	222.759	216.038
		# Patients transplanted							0	0	0	0
		# Months per year spent in pre-LT program							12	12	12	12
		Average annually spending on pre-LT program (Million $)							1.11972	1.11981	1.11991	1.12
		Cost adjustment for the last 30-days before LT (Million $)							0	0	0	0
		Total pre-LT direct costs for patients listed on Year 7 (Million $)							1.11972	1.11981	1.11991	1.12
		Indirect costs due to employment lost following patient death or severe sickness (Million $)							0.211159	0.425827	0.644067	4.72905
		Indirect costs due to tax lost from patient death or severe sickness (Million $)							0.0484584	0.0977219	0.147805	1.08526
		Total pre-LT indirect costs for patients listed on Year 7 (Million $)							0.259618	0.523549	0.791872	5.81431
	Patients listed on Year 8 with 9- MELD score	Time to transplant (months; @ start of the year)								64.8728	53.7264	42.4333
		# Patients died (cumulative)								4.61098	9.13193	13.5646
		# Patients with severe sickness (cumulative)								2.36695	4.66397	6.89264
		# Patients survived without severe sickness								229.173	222.355	215.694
		# Patients transplanted								0	0	0
		# Months per year spent in pre-LT program								12	12	12
		Average annually spending on pre-LT program (Million $)								1.10589	1.10598	1.10607
		Cost adjustment for the last 30-days before LT (Million $)								0	0	0
		Total pre-LT direct costs for patients listed on Year 8 (Million $)								1.10589	1.10598	1.10607
		Indirect costs due to employment lost following patient death or severe sickness (Million $)								0.208551	0.420568	3.95609
		Indirect costs due to tax lost from patient death or severe sickness (Million $)								0.0478598	0.0965149	0.907872
		Total pre-LT indirect costs for patients listed on Year 8 (Million $)								0.256411	0.517083	4.86396
	Patients listed on Year 9 with 9- MELD score	Time to transplant (months; @ start of the year)									65.7264	54.5912
		# Patients died (cumulative)									4.46069	8.83429
		# Patients with severe sickness (cumulative)									2.2898	4.51195
		# Patients survived without severe sickness									221.703	215.108
		# Patients transplanted									0	0
		# Months per year spent in pre-LT program									12	12
		Average annually spending on pre-LT program (Million $)									1.09124	1.09133
		Cost adjustment for the last 30-days before LT (Million $)									0	0
		Total pre-LT direct costs for patients listed on Year 9 (Million $)									1.09124	1.09133
		Indirect costs due to employment lost following patient death or severe sickness (Million $)									0.205789	2.89955
		Indirect costs due to tax lost from patient death or severe sickness (Million $)									0.0472259	0.665409
		Total pre-LT indirect costs for patients listed on Year 9 (Million $)									0.253015	3.56496
	Patients listed on Year 10 with 9- MELD score	Time to transplant (months; @ start of the year)										66.5912
		# Patients died (cumulative)										4.31132
		# Patients with severe sickness (cumulative)										2.21313
		# Patients survived without severe sickness										214.279
		# Patients transplanted										0
		# Months per year spent in pre-LT program										12
		Average annually spending on pre-LT program (Million $)										1.07579
		Cost adjustment for the last 30-days before LT (Million $)										0
		Total pre-LT direct costs for patients listed on Year 10 (Million $)										1.07579
		Indirect costs due to employment lost following patient death or severe sickness (Million $)										1.5751
		Indirect costs due to tax lost from patient death or severe sickness (Million $)										0.361465
		Total pre-LT indirect costs for patients listed on Year 10 (Million $)										1.93656
	Over 10-years indicators - MELD score 9-	Total direct costs for patients with MELD socre 9- over 10 years (Millions $)	1.18495	2.36126	3.52808	4.68455	5.82981	13.1089	13.0657	13.0127	12.9495	12.8761
		Total indirect costs for patients with MELD score 9- over 10 years (Millions $)	0.274743	0.826767	1.65846	2.77206	4.16965	5.61913	7.10289	8.62056	10.1717	42.2591
		Total patients with MELD score 9- died in pre-LT over 10-years (cumulative)	5.67525	16.7626	33.0039	54.1461	79.9412	105.689	131.033	155.961	180.46	204.516
		Total patients with MELD score 9- died in pre-LT over 10-years (non-cumulative)	5.67525	11.0873	16.2413	21.1422	25.7951	25.7478	25.3445	24.9278	24.4983	24.0563
		Total patients with MELD score 9- survived with severe sickness in pre-LT over 10-years (cumulative)	2.91327	8.57553	16.8267	27.511	40.4766	53.4072	66.1297	78.6374	90.9243	102.984
		Total patients with MELD score 9- survived with severe sickness in pre-LT over 10-years (non-cumulative)	2.91327	5.66226	8.25119	10.6843	12.9656	12.9306	12.7224	12.5078	12.2869	12.06
		Total patients with MELD score 9- survived without severe sickness in pre-LT over 10-years	282.069	548.174	798.729	1034.14	1254.82	1467.79	1424.99	1382.27	1339.68	1297.25
		Total patients with MELD score 9- transplanted over 10-years	0	0	0	0	0	248.624	241.435	234.262	227.112	219.991
	Cost dynamics for patients with 10-19 MELD score	% Annual change in time to transplant	0.0131582	0.0131582	0.0131582	0.0131582	0.0131582	0.0131582	0.0131582	0.0131582	0.0131582	0.0131582
		% Mortality rate	0.062184	0.062184	0.062184	0.062184	0.062184	0.062184	0.062184	0.062184	0.062184	0.062184
		% Patients with severe sickness	0.0176188	0.0176188	0.0176188	0.0176188	0.0176188	0.0176188	0.0176188	0.0176188	0.0176188	0.0176188
		Average monthly spending on pre-LT program per patient ($)	1577.5	1609.05	1641.23	1674.06	1707.54	1741.69	1776.52	1812.05	1848.29	1885.26
		% Annual cost increase	0.02	0.02	0.02	0.02	0.02	0.02	0.02	0.02	0.02	0.02
		Cost adjustment for the last 30-days before LT per patient ($)	26469	26998.4	27538.3	28089.1	28650.9	29223.9	29808.4	30404.6	31012.7	31632.9
		Indirect costs due to employment lost per unemployed patient	26018.6	26539	27069.8	27611.2	28163.4	28726.7	29301.2	29887.2	30485	31094.7
		Indirect costs due to tax lost per unemployed patient (society perspective)	5970.94	6090.36	6212.17	6336.41	6463.14	6592.4	6724.25	6858.74	6995.91	7135.83
		Time to transplant (months; @ start of the year)
		Patients listed in the current year	21.3	21.5803	21.8642	22.1519	22.4434	22.7387	23.0379	23.3411	23.6482	23.9593
		Patients listed in the previous year	0	9.58027	9.86423	10.1519	10.4434	10.7387	11.0379	11.3411	11.6482	11.9593
		Patients listed 2 years ago	0	0	0	0	0	0	0	0	0	0
		# Patients died (per year)	262.368	457.915	461.959	465.675	469.046	472.053	474.679	476.909	478.727	480.121
		Patients listed in the current year	262.368	261.477	260.385	259.089	257.586	255.875	253.954	251.824	249.486	246.941
		Patients listed in the previous year	0	196.438	201.573	206.586	211.46	216.178	220.725	225.084	229.241	233.179
		Patients listed 2 years ago	0	0	0	0	0	0	0	0	0	0
		# Patients with severe sickness (per year)	74.3375	128.697	129.815	130.842	131.771	132.598	133.318	133.926	134.419	134.793
		Patients listed in the current year	74.3375	74.0852	73.7758	73.4086	72.9828	72.4979	71.9537	71.3502	70.6877	69.9667
		Patients listed in the previous year	0	54.6117	56.0395	57.4331	58.788	60.0997	61.3638	62.5758	63.7313	64.8262
		Patients listed 2 years ago	0	0	0	0	0	0	0	0	0	0
		# Patients survived without severe sickness	3882.51	7500.79	7464.89	7423.15	7375.5	7321.91	7262.35	7196.84	7125.4	7048.11
		Patients listed in the current year	3882.51	3869.33	3853.17	3834	3811.76	3786.43	3758.01	3726.49	3691.89	3654.23
		Patients listed in the previous year	0	3631.46	3611.72	3589.16	3563.75	3535.48	3504.34	3470.35	3433.52	3393.88
		Patients listed 2 years ago	0	0	0	0	0	0	0	0	0	0
		# Patients transplanted	0	3631.46	3611.72	3589.16	3563.75	3535.48	3504.34	3470.35	3433.52	3393.88
		Patients listed in the current year	0	0	0	0	0	0	0	0	0	0
		Patients listed in the previous year	0	3631.46	3611.72	3589.16	3563.75	3535.48	3504.34	3470.35	3433.52	3393.88
		Patients listed 2 years ago	0	0	0	0	0	0	0	0	0	0
		# Months per year spent in pre-LT program	12	21.5803	21.8642	22.1519	22.4434	22.7387	23.0379	23.3411	23.6482	23.9593
		Patients listed in the current year	12	12	12	12	12	12	12	12	12	12
		Patients listed in the previous year	0	9.58027	9.86423	10.1519	10.4434	10.7387	11.0379	11.3411	11.6482	11.9593
		Patients listed 2 years ago	0	0	0	0	0	0	0	0	0	0
		Average annually spending on pre-LT program (Million $)	74.9031	132.963	136.719	140.468	144.199	147.902	151.568	155.186	158.745	162.235
		Patients listed in the current year	74.9031	76.1418	77.3404	78.4945	79.6	80.6526	81.6481	82.5826	83.4521	84.2529
		Patients listed in the previous year	0	56.8213	59.3791	61.9733	64.5988	67.2498	69.9203	72.6036	75.2931	77.9816
		Patients listed 2 years ago	0	0	0	0	0	0	0	0	0	0
		Cost adjustment for the last 30-days before LT (Million $)	0	92.2004	93.5331	94.8078	96.0193	97.1628	98.2333	99.226	100.136	100.96
		Patients listed in the current year	0	0	0	0	0	0	0	0	0	0
		Patients listed in the previous year	0	92.2004	93.5331	94.8078	96.0193	97.1628	98.2333	99.226	100.136	100.96
		Patients listed 2 years ago	0	0	0	0	0	0	0	0	0	0
		Total pre-LT direct costs for patients with MELD socre 10-19 over 10 years (Millions $)	74.9031	225.163	230.253	235.276	240.218	245.065	249.802	254.412	258.881	263.194
		Indirect costs due to employment lost following patient death or severe sickness (Million $)	97.5369	161.245	158.859	156.436	153.982	151.496	148.979	146.433	143.857	141.25
		Patients listed in the current year	97.5369	95.0932	92.6747	90.2828	87.9184	85.5817	83.2727	80.9909	78.7357	76.5063
		Patients listed in the previous year	0	66.1522	66.1839	66.1537	66.0632	65.9138	65.7065	65.4421	65.121	64.7434
		Patients listed 2 years ago	0	0	0	0	0	0	0	0	0	0
		Indirect costs due to tax lost following patient death or severe sickness (Million $)	22.3835	37.0038	36.456	35.9002	35.3368	34.7663	34.1888	33.6045	33.0133	32.415
		Patients listed in the current year	22.3835	21.8227	21.2677	20.7188	20.1761	19.6399	19.11	18.5864	18.0688	17.5572
		Patients listed in the previous year	0	15.1811	15.1884	15.1814	15.1607	15.1264	15.0788	15.0181	14.9444	14.8578
		Patients listed 2 years ago	0	0	0	0	0	0	0	0	0	0
		Total pre-LT indirect costs for patients with MELD socre 10-19 over 10 years (Millions $)	119.92	198.249	195.315	192.337	189.318	186.262	183.168	180.038	176.87	173.665
	Cost dynamics for patients with 20-29 MELD score	% Annual change in time to transplant	0.0131582	0.0131582	0.0131582	0.0131582	0.0131582	0.0131582	0.0131582	0.0131582	0.0131582	0.0131582
		% Mortality rate	0.196	0.196	0.196	0.196	0.196	0.196	0.196	0.196	0.196	0.196
		% Patients with severe sickness	0.039	0.039	0.039	0.039	0.039	0.039	0.039	0.039	0.039	0.039
		Average monthly spending on pre-LT program per patient ($)	19601.5	19993.5	20393.4	20801.3	21217.3	21641.6	22074.5	22516	22966.3	23425.6
		% Annual cost increase	0.02	0.02	0.02	0.02	0.02	0.02	0.02	0.02	0.02	0.02
		Cost adjustment for the last 30-days before LT per patient ($)	26469	26998.4	27538.3	28089.1	28650.9	29223.9	29808.4	30404.6	31012.7	31632.9
		Indirect costs due to employment lost per unemployed patient	26018.6	26539	27069.8	27611.2	28163.4	28726.7	29301.2	29887.2	30485	31094.7
		Indirect costs due to tax lost per unemployed patient (society perspective)	5970.94	6090.36	6212.17	6336.41	6463.14	6592.4	6724.25	6858.74	6995.91	7135.83
		Time to transplant (months; @ start of the year)	2.1	2.12763	2.15563	2.18399	2.21273	2.24185	2.27134	2.30123	2.33151	2.36219
		# Patients died (per year)	353.115	364.935	376.856	388.852	400.899	412.968	425.031	437.058	449.018	460.88
		# Patients with severe sickness (per year)	70.2626	72.6146	74.9866	77.3736	79.7706	82.1721	84.5724	86.9656	89.3455	91.7058
		# Patients survived without severe sickness	2150.34	2187.78	2224.04	2258.97	2292.47	2324.38	2354.59	2382.97	2409.39	2433.75
		# Patients transplanted	2150.34	2187.78	2224.04	2258.97	2292.47	2324.38	2354.59	2382.97	2409.39	2433.75
		# Months per year spent in pre-LT program	2.1	2.12763	2.15563	2.18399	2.21273	2.24185	2.27134	2.30123	2.33151	2.36219
		Average annually spending on pre-LT program (Million $)	91.4072	96.1547	101.066	106.14	111.372	116.759	122.297	127.978	133.798	139.748
		Cost adjustment for the last 30-days before LT (Million $)	14.7675	15.3251	15.8906	16.4631	17.0413	17.6241	18.2102	18.7983	19.3869	19.9745
		Total pre-LT direct costs for patients with MELD socre 20-29 over 10 years (Millions $)	106.175	111.48	116.957	122.603	128.413	134.383	140.507	146.777	153.185	159.722
		Indirect costs due to employment lost following patient death or severe sickness (Million $)	122.644	123.995	125.312	126.594	127.839	129.045	130.209	131.326	132.392	133.403
		Indirect costs due to tax lost following patient death or severe sickness (Million $)	28.1452	28.4552	28.7575	29.0517	29.3374	29.6142	29.8812	30.1376	30.3823	30.6142
		Total pre-LT indirect costs for patients with MELD socre 20-29 over 10 years (Millions $)	150.789	152.45	154.069	155.645	157.176	158.659	160.09	161.463	162.774	164.017
	Cost dynamics for patients with 30-39 MELD score	% Annual change in time to transplant	0.0131582	0.0131582	0.0131582	0.0131582	0.0131582	0.0131582	0.0131582	0.0131582	0.0131582	0.0131582
		% Mortality rate	0.526	0.526	0.526	0.526	0.526	0.526	0.526	0.526	0.526	0.526
		% Patients with severe sickness	0.076	0.076	0.076	0.076	0.076	0.076	0.076	0.076	0.076	0.076
		Average monthly spending on pre-LT program per patient ($)	31644	32276.9	32922.4	33580.9	34252.5	34937.5	35636.3	36349	37076	37817.5
		% Annual cost increase	0.02	0.02	0.02	0.02	0.02	0.02	0.02	0.02	0.02	0.02
		Indirect costs due to employment lost per unemployed patient	26018.6	26539	27069.8	27611.2	28163.4	28726.7	29301.2	29887.2	30485	31094.7
		Indirect costs due to tax lost per unemployed patient (society perspective)	5970.94	6090.36	6212.17	6336.41	6463.14	6592.4	6724.25	6858.74	6995.91	7135.83
		Time to transplant (months; @ start of the year)	0.666667	0.675439	0.684326	0.693331	0.702454	0.711697	0.721062	0.730549	0.740162	0.749901
		# Patients died (per year)	80.8266	85.8615	91.1385	96.6619	102.435	108.461	114.742	121.279	128.072	135.121
		# Patients with severe sickness (per year)	11.6784	12.4058	13.1683	13.9664	14.8005	15.6712	16.5787	17.5232	18.5047	19.5232
		# Patients survived without severe sickness	598.977	626.749	655.274	684.524	714.465	745.059	776.262	808.027	840.302	873.028
		# Patients transplanted	598.977	626.749	655.274	684.524	714.465	745.059	776.262	808.027	840.302	873.028
		Average annually spending on pre-LT program (Million $)	19.3236	20.6299	22.0067	23.4559	24.9792	26.578	28.2539	30.0079	31.8411	33.7541
		Total pre-LT direct costs for patients with MELD socre 30-39 over 10 years (Millions $)	19.3236	20.6299	22.0067	23.4559	24.9792	26.578	28.2539	30.0079	31.8411	33.7541
		Indirect costs due to employment lost following patient death or severe sickness (Million $)	26.7969	27.8475	28.928	30.0388	31.1801	32.3519	33.5538	34.7853	36.0456	37.3335
		Indirect costs due to tax lost following patient death or severe sickness (Million $)	6.14954	6.39064	6.6386	6.89352	7.15543	7.42434	7.70017	7.98279	8.272	8.56755
		Total pre-LT indirect costs for patients with MELD socre 30-39 over 10 years (Millions $)	32.9464	34.2381	35.5666	36.9323	38.3355	39.7762	41.254	42.7681	44.3176	45.901
	Cost dynamics for patients with 40+ MELD score	% Annual change in time to transplant	0.0131582	0.0131582	0.0131582	0.0131582	0.0131582	0.0131582	0.0131582	0.0131582	0.0131582	0.0131582
		% Mortality rate	0.713	0.713	0.713	0.713	0.713	0.713	0.713	0.713	0.713	0.713
		% Patients with severe sickness	0.08	0.08	0.08	0.08	0.08	0.08	0.08	0.08	0.08	0.08
		Average monthly spending on pre-LT program per patient ($)	31644	32276.9	32922.4	33580.9	34252.5	34937.5	35636.3	36349	37076	37817.5
		% Annual cost increase	0.02	0.02	0.02	0.02	0.02	0.02	0.02	0.02	0.02	0.02
		Indirect costs due to employment lost per unemployed patient	26018.6	26539	27069.8	27611.2	28163.4	28726.7	29301.2	29887.2	30485	31094.7
		Indirect costs due to tax lost per unemployed patient (society perspective)	5970.94	6090.36	6212.17	6336.41	6463.14	6592.4	6724.25	6858.74	6995.91	7135.83
		Time to transplant (months; @ start of the year)	0.2	0.202632	0.205298	0.207999	0.210736	0.213509	0.216318	0.219165	0.222049	0.22497
		# Patients died (per year)	13.3702	14.5884	15.905	17.3266	18.8595	20.5107	22.2871	24.1958	26.2442	28.4398
		# Patients with severe sickness (per year)	1.50017	1.63684	1.78458	1.94408	2.11608	2.30134	2.50066	2.71482	2.94466	3.191
		# Patients survived without severe sickness	266.411	286.697	308.284	331.225	355.575	381.388	408.715	437.606	468.11	500.273
		# Patients transplanted	266.411	286.697	308.284	331.225	355.575	381.388	408.715	437.606	468.11	500.273
		Average annually spending on pre-LT program (Million $)	8.47777	9.30652	10.2082	11.1881	12.2518	13.4052	14.6542	16.0052	17.4648	19.0397
		Total pre-LT direct costs for patients with MELD socre 40+ over 10 years (Millions $)	8.47777	9.30652	10.2082	11.1881	12.2518	13.4052	14.6542	16.0052	17.4648	19.0397
		Indirect costs due to employment lost following patient death or severe sickness (Million $)	4.30766	4.59798	4.90596	5.23254	5.57869	5.94536	6.33352	6.74409	7.17801	7.63615
		Indirect costs due to tax lost following patient death or severe sickness (Million $)	0.988553	1.05518	1.12585	1.2008	1.28024	1.36438	1.45346	1.54768	1.64726	1.7524
		Total pre-LT indirect costs for patients with MELD socre 40+ over 10 years (Millions $)	5.29621	5.65316	6.03181	6.43334	6.85892	7.30975	7.78698	8.29177	8.82527	9.38855

## Sheet: LT Cost Model
	Cost Model Dynamics for current liver transplant procedure		Year 1	Year 2	Year 3	Year 4	Year 5	Year 6	Year 7	Year 8	Year 9	Year 10
			2014	2015	2016	2017	2018	2019	2020	2021	2022	2023
	Patients distribution per MELD score	# Patients with 9- MELD score	290.657	282.855	275.047	267.239	259.438	251.652	243.886	236.151	228.454	220.804
		# Patients with 10-19 MELD score	4219.21	4204.89	4187.34	4166.49	4142.33	4114.8	4083.92	4049.66	4012.06	3971.14
		# Patients with 20-29 MELD score	2573.72	2625.33	2675.88	2725.2	2773.14	2819.52	2864.19	2906.99	2947.76	2986.34
		# Patients with 30-39 MELD score	691.482	725.016	759.581	795.152	831.701	869.191	907.583	946.83	986.879	1027.67
		# Patients with 40+ MELD score	281.281	302.922	325.973	350.496	376.551	404.2	433.503	464.517	497.299	531.904
	Patients average age		56.8559	57.166	57.4638	57.7495	58.0237	58.2866	58.5388	58.7808	59.0131	59.2361
	Length of stay before discharge (month)		0.696667	0.696667	0.696667	0.696667	0.696667	0.696667	0.696667	0.696667	0.696667	0.696667
	% Patients died during the index hospitalization		0.06	0.06	0.06	0.06	0.06	0.06	0.06	0.06	0.06	0.06
	Number of patients with 9- MELD score to receive a liver tranplant	Patients with MELD score 9- listed in year 1
		Time spent in pre-LT (month)	59.2	47.979	36.6103	25.092	13.4222	1.59879	0	0	0	0
		# Patients receiving a liver transplant	0	0	0	0	0	248.624	0	0	0	0
		# Patients died during the index hospitalization	0	0	0	0	0	14.9174	0	0	0	0
		Time spent in pre-LT and LT hospitalization (month)	0	0	0	0	0	2.29545	0	0	0	0
		Patients with MELD score 9- listed in year 2
		Time spent in pre-LT (month)		59.979	48.7682	37.4099	25.9021	14.243	2.43037	0	0	0
		# Patients receiving a liver transplant		0	0	0	0	0	241.435	0	0	0
		# Patients died during the index hospitalization		0	0	0	0	0	14.4861	0	0	0
		Time spent in pre-LT and LT hospitalization (month)		0	0	0	0	0	3.12703	0	0	0
		Patients with MELD score 9- listed in year 3
		Time spent in pre-LT (month)			60.7682	49.5678	38.22	26.7229	15.0745	3.27289	0	0
		# Patients receiving a liver transplant			0	0	0	0	0	234.262	0	0
		# Patients died during the index hospitalization			0	0	0	0	0	14.0557	0	0
		Time spent in pre-LT and LT hospitalization (month)			0	0	0	0	0	3.96956	0	0
		Patients with MELD score 9- listed in year 4
		Time spent in pre-LT (month)				61.5678	50.3779	39.0408	27.5545	15.9171	4.1265	0
		# Patients receiving a liver transplant				0	0	0	0	0	227.112	0
		# Patients died during the index hospitalization				0	0	0	0	0	13.6267	0
		Time spent in pre-LT and LT hospitalization (month)				0	0	0	0	0	4.82317	0
		Patients with MELD score 9- listed in year 5
		Time spent in pre-LT (month)					62.3779	51.1987	39.8724	28.397	16.7707	4.99134
		# Patients receiving a liver transplant					0	0	0	0	0	219.991
		# Patients died during the index hospitalization					0	0	0	0	0	13.1995
		Time spent in pre-LT and LT hospitalization (month)					0	0	0	0	0	5.68801
		Patients with MELD score 9- listed in year 6
		Time spent in pre-LT (month)						63.1987	52.0303	40.7149	29.2506	17.6355
		# Patients receiving a liver transplant						0	0	0	0	0
		# Patients died during the index hospitalization						0	0	0	0	0
		Time spent in pre-LT and LT hospitalization (month)						0	0	0	0	0
		Patients with MELD score 9- listed on year 7
		Time spent in pre-LT (month)							64.0303	52.8728	41.5685	30.1155
		# Patients receiving a liver transplant							0	0	0	0
		# Patients died during the index hospitalization							0	0	0	0
		Time spent in pre-LT and LT hospitalization (month)							0	0	0	0
		Patients with MELD score 9- listed in year 8
		Time spent in pre-LT (month)								64.8728	53.7264	42.4333
		# Patients receiving a liver transplant								0	0	0
		# Patients died during the index hospitalization								0	0	0
		Time spent in pre-LT and LT hospitalization (month)								0	0	0
		Patients with MELD score 9- listed in year 9
		Time spent in pre-LT (month)									65.7264	54.5912
		# Patients receiving a liver transplant									0	0
		# Patients died during the index hospitalization									0	0
		Time spent in pre-LT and LT hospitalization (month)									0	0
		Patients with MELD score 9- listed in year 10
		Time spent in pre-LT (month)										66.5912
		# Patients receiving a liver transplant										0
		# Patients died during the index hospitalization										0
		Time spent in pre-LT and LT hospitalization (month)										0
		# Total patients with 9- MELD score receiving a liver transplant	0	0	0	0	0	248.624	241.435	234.262	227.112	219.991
		# Total patients with 9- MELD score died during the index hospitalization	0	0	0	0	0	14.9174	14.4861	14.0557	13.6267	13.1995
	Number of patients with 10-19 MELD score to receive a liver tranplant	Patients with MELD score 10-19 listed in the current year
		Time spent in pre-LT (month)	21.3	21.5803	21.8642	22.1519	22.4434	22.7387	23.0379	23.3411	23.6482	23.9593
		# Patients receiving a liver transplant	0	0	0	0	0	0	0	0	0	0
		# Patients died during the index hospitalization	0	0	0	0	0	0	0	0	0	0
		Time spent in pre-LT and LT hospitalization (month)	0	0	0	0	0	0	0	0	0	0
		Patients with MELD score 10-19 listed in the previous year
		Time spent in pre-LT (month)		9.58027	9.86423	10.1519	10.4434	10.7387	11.0379	11.3411	11.6482	11.9593
		# Patients receiving a liver transplant		3631.46	3611.72	3589.16	3563.75	3535.48	3504.34	3470.35	3433.52	3393.88
		# Patients died during the index hospitalization		217.888	216.703	215.349	213.825	212.129	210.261	208.221	206.011	203.633
		Time spent in pre-LT and LT hospitalization (month)		10.2769	10.5609	10.8486	11.1401	11.4354	11.7346	12.0377	12.3448	12.656
		Patients with MELD score 10-19 listed 2-years ago
		Time spent in pre-LT (month)			0	0	0	0	0	0	0	0
		# Patients receiving a liver transplant			0	0	0	0	0	0	0	0
		# Patients died during the index hospitalization			0	0	0	0	0	0	0	0
		Time spent in pre-LT and LT hospitalization (month)			0	0	0	0	0	0	0	0
		# Total patients with 10-19 MELD score receiving a liver transplant	0	3631.46	3611.72	3589.16	3563.75	3535.48	3504.34	3470.35	3433.52	3393.88
		# Total patients with 10-19 MELD score died during the index hospitalization	0	217.888	216.703	215.349	213.825	212.129	210.261	208.221	206.011	203.633
	# of patients with 20-29 MELD score to receive a LT	Time spent in pre-LT (month)	2.1	2.12763	2.15563	2.18399	2.21273	2.24185	2.27134	2.30123	2.33151	2.36219
		# Patients receiving a liver transplant	2150.34	2187.78	2224.04	2258.97	2292.47	2324.38	2354.59	2382.97	2409.39	2433.75
		# Patients died during the index hospitalization	129.021	131.267	133.442	135.538	137.548	139.463	141.275	142.978	144.564	146.025
		Time spent in pre-LT and LT hospitalization (month)	2.79667	2.8243	2.85229	2.88066	2.9094	2.93851	2.96801	2.9979	3.02818	3.05886
	# of patients with 30-39 MELD score to receive a LT	Time spent in pre-LT (month)	0.666667	0.675439	0.684326	0.693331	0.702454	0.711697	0.721062	0.730549	0.740162	0.749901
		# Patients receiving a liver transplant	598.977	626.749	655.274	684.524	714.465	745.059	776.262	808.027	840.302	873.028
		# Patients died during the index hospitalization	35.9386	37.6049	39.3164	41.0714	42.8679	44.7035	46.5757	48.4816	50.4181	52.3817
		Time spent in pre-LT and LT hospitalization (month)	1.36333	1.37211	1.38099	1.39	1.39912	1.40836	1.41773	1.42722	1.43683	1.44657
	# of patients with 40+ MELD score to receive a LT	Time spent in pre-LT (month)	0.2	0.202632	0.205298	0.207999	0.210736	0.213509	0.216318	0.219165	0.222049	0.22497
		# Patients receiving a liver transplant	266.411	286.697	308.284	331.225	355.575	381.388	408.715	437.606	468.11	500.273
		# Patients died during the index hospitalization	15.9846	17.2018	18.497	19.8735	21.3345	22.8833	24.5229	26.2564	28.0866	30.0164
		Time spent in pre-LT and LT hospitalization (month)	0.896667	0.899298	0.901965	0.904666	0.907403	0.910176	0.912985	0.915831	0.918715	0.921637
	Total patients receiving a liver transplant		865.388	4544.91	4575.28	4604.9	4633.79	4910.55	4930.75	4950.24	4969.04	4987.17
	Total patients died during the index hospitalization		51.9233	272.694	274.517	276.294	278.027	294.633	295.845	297.015	298.142	299.23
	Resource use by service category from day of transplant to discharge per transplant patient	% Annual cost increase	0.02	0.02	0.02	0.02	0.02	0.02	0.02	0.02	0.02	0.02
		Procurement costs	73989	75468.8	76978.2	78517.7	80088.1	81689.8	83323.6	84990.1	86689.9	88423.7
		Immunosuppressives costs	26605.9	27138	27680.8	28234.4	28799.1	29375.1	29962.6	30561.9	31173.1	31796.6
		Anti-infectives costs	16582.8	16914.5	17252.7	17597.8	17949.8	18308.7	18674.9	19048.4	19429.4	19818
		Other medications costs	3545.3	3616.21	3688.53	3762.3	3837.55	3914.3	3992.58	4072.44	4153.88	4236.96
		Total medications costs	46734	47668.7	48622.1	49594.5	50586.4	51598.1	52630.1	53682.7	54756.4	55851.5
		Blood products costs	39593.9	40385.8	41193.5	42017.4	42857.8	43714.9	44589.2	45481	46390.6	47318.4
		Operating room costs	29093.2	29675	30268.5	30873.9	31491.4	32121.2	32763.6	33418.9	34087.3	34769
		Respiratory services costs	13652.2	13925.2	14203.7	14487.8	14777.5	15073.1	15374.6	15682	15995.7	16315.6
		Total treatment costs	129073	131655	134288	136974	139713	142507	145358	148265	151230	154255
		Special care costs	46307.8	47233.9	48178.6	49142.2	50125	51127.5	52150.1	53193.1	54256.9	55342.1
		Other room and care costs	53457.3	54526.5	55617	56729.4	57864	59021.2	60201.7	61405.7	62633.8	63886.5
		Total room and care costs	99765.1	101760	103796	105872	107989	110149	112352	114599	116891	119229
		Immunosuppressive monitoring costs	3139.96	3202.76	3266.81	3332.15	3398.79	3466.77	3536.11	3606.83	3678.96	3752.54
		Other laboratory costs	48016.7	48977	49956.5	50955.7	51974.8	53014.3	54074.6	55156	56259.2	57384.3
		Total laboratory costs	51156.6	52179.7	53223.3	54287.8	55373.6	56481	57610.7	58762.9	59938.1	61136.9
		Chest radiography costs	3684.22	3757.9	3833.06	3909.72	3987.92	4067.68	4149.03	4232.01	4316.65	4402.98
		Ultrasound costs	2043.83	2084.71	2126.4	2168.93	2212.31	2256.55	2301.68	2347.72	2394.67	2442.56
		Other imaging costs	6645.3	6778.2	6913.77	7052.04	7193.08	7336.95	7483.68	7633.36	7786.03	7941.75
		Total imaging costs	12373.3	12620.8	12873.2	13130.7	13393.3	13661.2	13934.4	14213.1	14497.3	14787.3
		Pathology costs	2433.95	2482.62	2532.28	2582.92	2634.58	2687.27	2741.02	2795.84	2851.75	2908.79
		Total diagnostics costs	65963.9	67283.2	68628.8	70001.4	71401.5	72829.5	74286.1	75771.8	77287.2	78833
		Material services costs	29470	30059.4	30660.5	31273.8	31899.2	32537.2	33188	33851.7	34528.7	35219.3
		Miscellaneous costs	5969.73	6089.13	6210.91	6335.13	6461.83	6591.07	6722.89	6857.34	6994.49	7134.38
		Total hospital transplant admission costs	330242	336847	343584	350455	357465	364614	371906	379344	386931	394670
		Physician fees during transplant costs	48562	49533.2	50523.9	51534.4	52565.1	53616.4	54688.7	55782.5	56898.1	58036.1
		Total resources used per transplant patient	452793	461849	471086	480508	490118	499920	509918	520117	530519	541130
	Total direct costs for the LT procedure over 10-years (Million $)		391.842	2099.06	2155.35	2212.69	2271.1	2454.88	2514.28	2574.71	2636.17	2698.71
	Additional resource utilization for selected clinical cases	Patient required retransplantation
		Cost per case	508573	518744	529119	539701	550495	561505	572735	584190	595874	607791
		# Cases	25.9616	136.347	137.258	138.147	139.014	147.316	147.923	148.507	149.071	149.615
		Additional costs (Million $)	13.2034	70.7293	72.626	74.5582	76.5264	82.719	84.7205	86.7565	88.8277	90.9348
		Patient died during the index hospitalization
		Cost per case	115585	117896	120254	122659	125113	127615	130167	132770	135426	138134
		# Cases	51.9233	272.694	274.517	276.294	278.027	294.633	295.845	297.015	298.142	299.23
		Additional costs (Million $)	6.00154	32.1497	33.0118	33.8901	34.7847	37.5995	38.5093	39.4348	40.3762	41.334
		UNOS status in hospital but not ICU
		Cost per case	49536.3	50527	51537.6	52568.3	53619.7	54692.1	55785.9	56901.6	58039.7	59200.5
		# Cases	207.693	1090.78	1098.07	1105.18	1112.11	1178.53	1183.38	1188.06	1192.57	1196.92
		Additional costs (Million $)	10.2883	55.1137	56.5917	58.0973	59.6309	64.4564	66.016	67.6025	69.2164	70.8583
		UNOS status in ICU
		Cost per case	138702	141476	144305	147191	150135	153138	156201	159325	162511	165761
		# Cases	77.8849	409.042	411.775	414.441	417.041	441.949	443.768	445.522	447.214	448.846
		Additional costs (Million $)	10.8028	57.8694	59.4212	61.0022	62.6125	67.6792	69.3168	70.9826	72.6772	74.4012
		Donor age 60+ years
		Cost per case	92467.8	94317.1	96203.5	98127.5	100090	102092	104134	106216	108341	110508
		# Cases	60.5772	318.143	320.269	322.343	324.365	343.738	345.153	346.517	347.833	349.102
		Additional costs (Million $)	5.60143	30.0064	30.811	31.6308	32.4657	35.0929	35.942	36.8058	37.6845	38.5784
		Patient age 60+ years
		Cost per case	56141.1	57264	58409.2	59577.4	60769	61984.4	63224	64488.5	65778.3	67093.9
		# Cases	164.424	863.532	869.302	874.932	880.42	933.004	936.843	940.546	944.118	947.563
		Additional costs (Million $)	9.23094	49.4493	50.7753	52.1262	53.5022	57.8317	59.231	60.6544	62.1024	63.5756
		Alcoholic Liver Disease
		Cost per case	85862.9	87580.2	89331.8	91118.4	92940.8	94799.6	96695.6	98629.5	100602	102614
		# Cases	173.078	908.981	915.055	920.981	926.758	982.11	986.151	990.049	993.808	997.435
		Additional costs (Million $)	14.8609	79.6087	81.7435	83.9183	86.1336	93.1036	95.3565	97.648	99.9792	102.351
		Child-Pugh Class C
		Cost per case	135399	138107	140869	143687	146560	149492	152482	155531	158642	161815
		# Cases	302.886	1590.72	1601.35	1611.72	1621.83	1718.69	1725.76	1732.59	1739.16	1745.51
		Additional costs (Million $)	41.0105	219.69	225.581	231.582	237.696	256.93	263.147	269.471	275.904	282.449
		Total additional resources for selected clinical cases (Million $)	111	594.616	610.561	626.805	643.352	695.412	712.239	729.356	746.768	764.482
	Total direct costs for the LT procedure including additional resources used over 10-years (Million $)		502.842	2693.68	2765.91	2839.5	2914.45	3150.29	3226.52	3304.06	3382.94	3463.19
	Indirect costs	Patients average age	56.8559	57.166	57.4638	57.7495	58.0237	58.2866	58.5388	58.7808	59.0131	59.2361
		% Annual cost increase	0.02	0.02	0.02	0.02	0.02	0.02	0.02	0.02	0.02	0.02
		Indirect costs due to employment lost per unemployed patient	26018.6	26539	27069.8	27611.2	28163.4	28726.7	29301.2	29887.2	30485	31094.7
		Indirect costs due to tax lost per unemployed patient (society perspective)	5970.94	6090.36	6212.17	6336.41	6463.14	6592.4	6724.25	6858.74	6995.91	7135.83
		# Patient died during the index hospitalization	51.9233	272.694	274.517	276.294	278.027	294.633	295.845	297.015	298.142	299.23
		Indirect costs due to employment lost following patient death (Million $)	15.0412	77.2774	76.1331	75.0219	73.9443	76.7883	75.5914	74.435	73.3179	72.2386
		Indirect costs due to tax lost following patient death (Million $)	3.45175	17.7342	17.4716	17.2166	16.9693	17.6219	17.3473	17.0819	16.8255	16.5778
	Total indirect costs for the LT procedure over 10 years (Millions $)		18.4929	95.0116	93.6047	92.2385	90.9136	94.4102	92.9386	91.5169	90.1434	88.8165

## Sheet: Post-LT Cost Model
	Cost Model Dynamics for current liver transplant procedure		Year 1	Year 2	Year 3	Year 4	Year 5	Year 6	Year 7	Year 8	Year 9	Year 10
			2014	2015	2016	2017	2018	2019	2020	2021	2022	2023
	# Patients surviving the LT operation		813.465	4272.21	4300.76	4328.61	4355.76	4615.92	4634.91	4653.23	4670.9	4687.94
	First 90 post-operative days average costs	Per patient	139746	142541	145392	148300	151266	154291	157377	160524	163735	167009
		% Annual cost increase	0.02	0.02	0.02	0.02	0.02	0.02	0.02	0.02	0.02	0.02
		Total (Million $)	110.268	590.696	606.536	622.673	639.11	690.828	707.544	724.547	741.844	759.443
	First 90 post-operative days additional costs due to complication	Acute cellular rejection
		Cost per case	21317	21743.3	22178.2	22621.8	23074.2	23535.7	24006.4	24486.5	24976.3	25475.8
		# Cases	86.7967	455.845	458.891	461.863	464.76	492.518	494.545	496.5	498.385	500.203
		Additional costs (Million $)	1.85025	9.91159	10.1774	10.4482	10.724	11.5918	11.8722	12.1576	12.4478	12.7431
		Biliary Complications
		Cost per case	40457	41266.1	42091.5	42933.3	43792	44667.8	45561.2	46472.4	47401.8	48349.9
		# Cases	260.39	1367.54	1376.67	1385.59	1394.28	1477.55	1483.63	1489.5	1495.15	1500.61
		Additional costs (Million $)	10.5346	56.4329	57.9462	59.4879	61.0582	65.9991	67.5961	69.2205	70.873	72.5543
		Hepatic Artery thrombosis
		Cost per case	83085	84746.7	86441.6	88170.5	89933.9	91732.6	93567.2	95438.5	97347.3	99294.3
		# Cases	23.6718	124.321	125.152	125.963	126.753	134.323	134.876	135.409	135.923	136.419
		Additional costs (Million $)	1.96677	10.5358	10.8184	11.1062	11.3994	12.3218	12.62	12.9232	13.2318	13.5456
		Superficial skin Infection
		Cost per case	-2883	-2940.66	-2999.47	-3059.46	-3120.65	-3183.06	-3246.73	-3311.66	-3377.89	-3445.45
		# Cases	126.25	663.047	667.478	671.8	676.014	716.39	719.338	722.181	724.923	727.569
		Additional costs (Million $)	-0.363978	-1.9498	-2.00208	-2.05535	-2.1096	-2.28032	-2.33549	-2.39162	-2.44871	-2.5068
		Pneumonia
		Cost per case	59122	60304.4	61510.5	62740.7	63995.6	65275.5	66581	67912.6	69270.8	70656.3
		# Cases	126.25	663.047	667.478	671.8	676.014	716.39	719.338	722.181	724.923	727.569
		Additional costs (Million $)	7.46414	39.9847	41.0569	42.1492	43.2619	46.7627	47.8942	49.0452	50.2161	51.4073
		Bloodstream Infection
		Cost per case	75616	77128.3	78670.9	80244.3	81849.2	83486.2	85155.9	86859	88596.2	90368.1
		# Cases	126.25	663.047	667.478	671.8	676.014	716.39	719.338	722.181	724.923	727.569
		Additional costs (Million $)	9.5465	51.1397	52.5111	53.9081	55.3312	59.8087	61.2559	62.728	64.2255	65.749
		Peritonitis
		Cost per case	88187	89950.7	91749.8	93584.7	95456.4	97365.6	99312.9	101299	103325	105392
		# Cases	134.14	704.488	709.195	713.788	718.265	761.165	764.297	767.318	770.231	773.042
		Additional costs (Million $)	11.8294	63.3692	65.0685	66.7997	68.563	74.1112	75.9045	77.7286	79.5842	81.4721
		Urinary tract infection
		Cost per case	50609	51621.2	52653.6	53706.7	54780.8	55876.4	56994	58133.8	59296.5	60482.4
		# Cases	134.14	704.488	709.195	713.788	718.265	761.165	764.297	767.318	770.231	773.042
		Additional costs (Million $)	6.78871	36.3665	37.3417	38.3352	39.3471	42.5312	43.5603	44.6071	45.672	46.7554
		Clostridium difficile colitis
		Cost per case	33939	34617.8	35310.1	36016.3	36736.7	37471.4	38220.8	38985.2	39764.9	40560.2
		# Cases	78.9061	414.405	417.174	419.875	422.509	447.744	449.586	451.363	453.077	454.73
		Additional costs (Million $)	2.67799	14.3458	14.7305	15.1224	15.5216	16.7776	17.1836	17.5965	18.0166	18.444
		Other infections
		Cost per case	50118	51120.4	52142.8	53185.6	54249.3	55334.3	56441	57569.8	58721.2	59895.6
		# Cases	433.983	2279.23	2294.45	2309.31	2323.8	2462.59	2472.72	2482.5	2491.92	2501.02
		Additional costs (Million $)	21.7504	116.515	119.639	122.822	126.065	136.266	139.563	142.917	146.329	149.8
		Venous thromboembolism
		Cost per case	39148	39931	40729.6	41544.2	42375.1	43222.6	44087	44968.7	45868.1	46785.5
		# Cases	55.2343	290.083	292.022	293.913	295.756	313.421	314.71	315.954	317.154	318.311
		Additional costs (Million $)	2.16231	11.5833	11.8939	12.2104	12.5327	13.5468	13.8746	14.2081	14.5473	14.8923
		Reoperation
		Cost per case	82231	83875.6	85553.1	87264.2	89009.5	90789.7	92605.5	94457.6	96346.7	98273.7
		# Cases	181.484	953.131	959.499	965.713	971.77	1029.81	1034.05	1038.14	1042.08	1045.88
		Additional costs (Million $)	14.9236	79.9444	82.0882	84.2722	86.4968	93.4962	95.7585	98.0598	100.401	102.782
		Primary non-function
		Cost per case	78812	80388.2	81996	83635.9	85308.6	87014.8	88755.1	90530.2	92340.8	94187.6
		# Cases	23.6718	124.321	125.152	125.963	126.753	134.323	134.876	135.409	135.923	136.419
		Additional costs (Million $)	1.86562	9.99398	10.262	10.535	10.8131	11.6881	11.9709	12.2586	12.5513	12.849
		Hepatic vein stenosis
		Cost per case	54370	55457.4	56566.5	57697.9	58851.8	60028.9	61229.5	62454	63703.1	64977.2
		# Cases	55.2343	290.083	292.022	293.913	295.756	313.421	314.71	315.954	317.154	318.311
		Additional costs (Million $)	3.00309	16.0873	16.5186	16.9581	17.4058	18.8143	19.2695	19.7326	20.2037	20.683
		Acute renal failure
		Cost per case	60766	61981.3	63220.9	64485.4	65775.1	67090.6	68432.4	69801	71197.1	72621
		# Cases	134.14	704.488	709.195	713.788	718.265	761.165	764.297	767.318	770.231	773.042
		Additional costs (Million $)	8.15117	43.6651	44.836	46.0289	47.2439	51.067	52.3026	53.5596	54.8382	56.1391
		Total additional costs due to complication	104.151	557.925	572.886	588.128	603.654	652.502	668.291	684.351	700.688	717.31
	First 90 post-operative days average costs including complications (Million $)		214.419	1148.62	1179.42	1210.8	1242.76	1343.33	1375.83	1408.9	1442.53	1476.75
	# Patients surviving post-LT & annual cost of immunosuppressives	% Surviving rate	0.9	0.845	0.79	0.7625	0.735	0.713	0.691	0.669	0.647	0.625
		Patients operated Year 1	732.118	687.378	642.637	620.267	597.897	580	562.104	544.208	526.312	508.415
		Patients operated Year 2		3844.99	3610.02	3375.05	3257.56	3140.08	3046.09	2952.1	2858.11	2764.12
		Patients operated Year 3			3870.68	3634.14	3397.6	3279.33	3161.06	3066.44	2971.82	2877.21
		Patients operated Year 4				3895.75	3657.68	3419.6	3300.57	3181.53	3086.3	2991.07
		Patients operated Year 5					3920.18	3680.62	3441.05	3321.27	3201.48	3105.66
		Patients operated Year 6						4154.32	3900.45	3646.57	3519.64	3392.7
		Patients operated Year 7							4171.42	3916.5	3661.58	3534.12
		Patients operated Year 8								4187.91	3931.98	3676.05
		Patients operated Year 9									4203.81	3946.91
		Patients operated Year 10										4219.15
		Total	732.118	4532.37	8123.34	11525.2	14830.9	18254	21582.7	24816.5	27961	31015.4
		Cost of immunosuppressives per patient per year	36708	37442.2	38191	38954.8	39733.9	40528.6	41339.2	42166	43009.3	43869.5
		Total costs (Million $)	26.8746	169.702	310.238	448.962	589.291	739.807	892.212	1046.41	1202.58	1360.63
	Total direct costs post-LT over 10-years (Million $)		241.293	1318.32	1489.66	1659.76	1832.05	2083.14	2268.05	2455.31	2645.12	2837.38
	Annual financial lost from unemployment	Patients average age	56.8559	57.166	57.4638	57.7495	58.0237	58.2866	58.5388	58.7808	59.0131	59.2361
		Full income lost per year and per cohort size adjusted to senior employment rate	17033.1	17373.8	17721.2	18075.7	18437.2	18805.9	19182	19565.7	19957	20356.1
		Total tax lost per year and per cohort size adjusted to senior employment rate	3908.88	3987.06	4066.8	4148.13	4231.1	4315.72	4402.03	4490.07	4579.87	4671.47
		Total lost in salary per year and per cohort size	1076.45	1097.98	1119.94	1142.34	1165.19	1188.49	1212.26	1236.51	1261.24	1286.46
		Total lost from unemployment per year and per cohort size	22018.4	22458.8	22908	23366.1	23833.5	24310.1	24796.3	25292.3	25798.1	26314.1
		Patients operated Year 1	16.1201	15.4377	14.7215	14.4932	14.2499	14.0999	13.9381	13.7642	13.5778	13.3785
		Patients operated Year 2		86.3539	82.6982	78.8618	77.639	76.3356	75.5318	74.6652	73.7338	72.7353
		Patients operated Year 3			88.6695	84.9158	80.9765	79.7209	78.3826	77.5572	76.6674	75.711
		Patients operated Year 4				91.0286	87.1751	83.131	81.8419	80.468	79.6207	78.7072
		Patients operated Year 5					93.4316	89.4763	85.3254	84.0024	82.5922	81.7225
		Patients operated Year 6						100.992	96.7168	92.2301	90.7999	89.2757
		Patients operated Year 7							103.436	99.0571	94.4618	92.997
		Patients operated Year 8								105.922	101.438	96.7318
		Patients operated Year 9									108.45	103.859
		Patients operated Year 10										111.023
		Total lost from unemployment per year (Million $)	16.1201	101.792	186.089	269.299	353.472	443.756	535.173	627.666	721.342	816.141
		Indirect costs due to employment lost per unemployed patient	26018.6	26539	27069.8	27611.2	28163.4	28726.7	29301.2	29887.2	30485	31094.7
		Indirect costs due to tax lost per unemployed patient (society perspective)	5970.94	6090.36	6212.17	6336.41	6463.14	6592.4	6724.25	6858.74	6995.91	7135.83
		# Patient died in post-LT	134.14	704.488	709.195	713.788	718.265	761.165	764.297	767.318	770.231	773.042
		Patients operated Year 1	81.3465	44.7406	44.7406	22.3703	22.3703	17.8962	17.8962	17.8962	17.8962	17.8962
		Patients operated Year 2		427.221	234.972	234.972	117.486	117.486	93.9887	93.9887	93.9887	93.9887
		Patients operated Year 3			430.076	236.542	236.542	118.271	118.271	94.6167	94.6167	94.6167
		Patients operated Year 4
		Patients operated Year 5
		Patients operated Year 6
		Patients operated Year 7
		Patients operated Year 8
		Patients operated Year 9
		Patients operated Year 10
		Indirect costs due to employment lost following patient death (Million $)	0	0	0	0	0	0	0	0	0	0
		Indirect costs due to tax lost following patient death (Million $)	0	0	0	0	0	0	0	0	0	0

## Sheet: Total Cost Model
	Cost Model Dynamics for current liver transplant procedure		Year 1	Year 2	Year 3	Year 4	Year 5	Year 6	Year 7	Year 8	Year 9	Year 10
			2014	2015	2016	2017	2018	2019	2020	2021	2022	2023
	Patients distribution per MELD score	# Patients with 9- MELD score	290.657	282.855	275.047	267.239	259.438	251.652	243.886	236.151	228.454	220.804
		# Patients with 10-19 MELD score	4219.21	4204.89	4187.34	4166.49	4142.33	4114.8	4083.92	4049.66	4012.06	3971.14
		# Patients with 20-29 MELD score	2573.72	2625.33	2675.88	2725.2	2773.14	2819.52	2864.19	2906.99	2947.76	2986.34
		# Patients with 30-39 MELD score	691.482	725.016	759.581	795.152	831.701	869.191	907.583	946.83	986.879	1027.67
		# Patients with 40+ MELD score	281.281	302.922	325.973	350.496	376.551	404.2	433.503	464.517	497.299	531.904
		# Total patients	8056.36	8141.02	8223.82	8304.58	8383.15	8459.37	8533.08	8604.15	8672.45	8737.86
	Resource use in pre-liver transplantation over 10 years	$DC patients with MELD socre 9- (Millions $)	1.18495	2.36126	3.52808	4.68455	5.82981	13.1089	13.0657	13.0127	12.9495	12.8761
		$DC patients with MELD socre 10-19 (Millions $)	74.9031	225.163	230.253	235.276	240.218	245.065	249.802	254.412	258.881	263.194
		$DC patients with MELD socre 20-29 (Millions $)	106.175	111.48	116.957	122.603	128.413	134.383	140.507	146.777	153.185	159.722
		$DC patients with MELD socre 30-39 (Millions $)	19.3236	20.6299	22.0067	23.4559	24.9792	26.578	28.2539	30.0079	31.8411	33.7541
		$DC patients with MELD socre 40+ (Millions $)	8.47777	9.30652	10.2082	11.1881	12.2518	13.4052	14.6542	16.0052	17.4648	19.0397
		Total direct costs in pre-liver transplantation (Million $)	210.064	368.941	382.953	397.207	411.692	432.541	446.282	460.215	474.322	488.587
		$IDC patients with MELD score 9- (Millions $)	0.274743	0.826767	1.65846	2.77206	4.16965	5.61913	7.10289	8.62056	10.1717	42.2591
		$IDC patients with MELD score 10-19 (Millions $)	119.92	198.249	195.315	192.337	189.318	186.262	183.168	180.038	176.87	173.665
		$IDC patients with MELD score 20-29 (Millions $)	150.789	152.45	154.069	155.645	157.176	158.659	160.09	161.463	162.774	164.017
		$IDC patients with MELD score 30-39 (Millions $)	32.9464	34.2381	35.5666	36.9323	38.3355	39.7762	41.254	42.7681	44.3176	45.901
		$IDC patients with MELD score 40+ (Millions $)	5.29621	5.65316	6.03181	6.43334	6.85892	7.30975	7.78698	8.29177	8.82527	9.38855
		Total indirect costs in pre-liver transplantation (Million $)	309.227	391.417	392.641	394.12	395.859	397.626	399.402	401.181	402.959	435.23
	Total costs in pre-liver transplantation (Million $)		519.291	760.358	775.593	791.327	807.551	830.167	845.684	861.396	877.28	923.817
	LT	Total direct costs in liver transplantation over 10-years (Million $)	502.842	2693.68	2765.91	2839.5	2914.45	3150.29	3226.52	3304.06	3382.94	3463.19
		Total indirect costs in liver transplantation over 10 years (Millions $)	18.4929	95.0116	93.6047	92.2385	90.9136	94.4102	92.9386	91.5169	90.1434	88.8165
	Total costs in liver transplantation (Million $)		521.334	2788.69	2859.51	2931.74	3005.37	3244.7	3319.46	3395.58	3473.08	3552.01
	Post-LT	Total direct costs in post-liver transplantation over 10-years (Million $)	241.293	1318.32	1489.66	1659.76	1832.05	2083.14	2268.05	2455.31	2645.12	2837.38
		Total indirect costs in post-liver transplantation over 10 years (Millions $)	16.1201	101.792	186.089	269.299	353.472	443.756	535.173	627.666	721.342	816.141
	Total costs in post-liver transplantation (Million $)		257.413	1420.11	1675.75	1929.06	2185.53	2526.89	2803.22	3082.98	3366.46	3653.52
	Total current procedure costs (Million $)		1298.04	4969.16	5310.86	5652.13	5998.44	6601.76	6968.36	7339.95	7716.82	8129.34
		Discount rate	0.0375
		NPV total current procedure costs (Millions)	47803.6
		Cohort size	84115.8
		NPV total current procedure costs per cohort size (Millions)	0.568307

## Sheet: Report
					Crystal Ball Report - Full
					Simulation started on 8/18/2014 at 5:04 PM
					Simulation stopped on 8/18/2014 at 5:04 PM
	Run preferences:
		Number of trials run		50000
		Extreme speed
		Monte Carlo
		Seed		999
		Precision control on
		Confidence level		0.95
	Run statistics:
		Total running time (sec)		16.2148
		Trials/second (average)		3083.61
		Random numbers per sec		329946
	Crystal Ball data:
		Assumptions		107
		Correlations		0
		Correlation matrices		0
		Decision variables		0
		Forecasts		2
					Forecasts
Worksheet: [Book2.xlsx]Total Cost Model
Forecast: NPV total current procedure costs (Millions)									Cell: D32
	Summary:
		Entire range is from $17,619 to $117,900
		Base case is $47,804
		After 50,000 trials, the std. error of the mean is $65
	Statistics:			Forecast values
		Trials		50000
		Base Case		47803.6
		Mean		48360.2
		Median		46672.8
		Mode		---
		Standard Deviation		14575.7
		Variance		2.1245e+08
		Skewness		0.613634
		Kurtosis		3.09528
		Coeff. of Variation		0.301398
		Minimum		17618.9
		Maximum		117900
		Range Width		100281
		Mean Std. Error		65.1844
Forecast: NPV total current procedure costs (Millions) (cont'd)									Cell: D32
	Percentiles:			Forecast values
		0%		17618.9
		10%		30683.9
		20%		35288.9
		30%		39250.3
		40%		43035.7
		50%		46672.8
		60%		50463.8
		70%		54851.5
		80%		60305.4
		90%		68599.7
		100%		117900
Forecast: NPV total current procedure costs per cohort size (Millions)									Cell: D35
	Summary:
		Entire range is from $0.375 to $0.873
		Base case is $0.568
		After 50,000 trials, the std. error of the mean is $0.000
	Statistics:			Forecast values
		Trials		50000
		Base Case		0.568307
		Mean		0.605237
		Median		0.603196
		Mode		---
		Standard Deviation		0.0611081
		Variance		0.0037342
		Skewness		0.178079
		Kurtosis		2.97218
		Coeff. of Variation		0.100966
		Minimum		0.375201
		Maximum		0.873232
		Range Width		0.498032
		Mean Std. Error		0.000273284
Forecast: NPV total current procedure costs per cohort size (Millions) (cont'd)									Cell: D35
	Percentiles:			Forecast values
		0%		0.375201
		10%		0.527914
		20%		0.552876
		30%		0.57163
		40%		0.587775
		50%		0.603195
		60%		0.619142
		70%		0.636234
		80%		0.656586
		90%		0.685104
		100%		0.873232
End of Forecasts
					Assumptions
Worksheet: [Book2.xlsx]Cost Input
Assumption: % Additional costs alcoholic liver disease									Cell: AL12
	Triangular distribution with parameters:
		Minimum		0.13		(=AM12)
		Likeliest		0.26
		Maximum		0.39		(=AN12)
Assumption: % Additional costs Child-Pugh Class C									Cell: AL13
	Triangular distribution with parameters:
		Minimum		0.205		(=AM13)
		Likeliest		0.41
		Maximum		0.615		(=AN13)
Assumption: % Additional costs Donor age 60+									Cell: AL10
	Triangular distribution with parameters:
		Minimum		0.14		(=AM10)
		Likeliest		0.28
		Maximum		0.42		(=AN10)
Assumption: % Additional costs Donor age 60+ (cont'd)									Cell: AL10
Assumption: % Additional costs for patient required retransplantation									Cell: AL4
	Triangular distribution with parameters:
		Minimum		0.77		(=AM4)
		Likeliest		1.54
		Maximum		2.31		(=AN4)
Assumption: % Additional costs Patient age 60+ years									Cell: AL11
	Triangular distribution with parameters:
		Minimum		0.085		(=AM11)
		Likeliest		0.17
		Maximum		0.255		(=AN11)
Assumption: % Additional costs patient died during the index hospitalization									Cell: AL5
	Triangular distribution with parameters:
		Minimum		0.175		(=AM5)
		Likeliest		0.35
		Maximum		0.525		(=AN5)
Assumption: % Additional costs UNOS status in ICU									Cell: AL9
	Triangular distribution with parameters:
		Minimum		0.21		(=AM9)
		Likeliest		0.42
		Maximum		0.63		(=AN9)
Assumption: % Anti-infectives costs									Cell: AB9
	Triangular distribution with parameters:
		Minimum		0.025107		(=AC9)
		Likeliest		0.0502141
		Maximum		0.0753211		(=AD9)
Assumption: % Blood products costs									Cell: AB11
	Triangular distribution with parameters:
		Minimum		0.0599469		(=AC11)
		Likeliest		0.119894
		Maximum		0.179841		(=AD11)
Assumption: % Chest radiography costs									Cell: AB22
	Triangular distribution with parameters:
		Minimum		0.00557806		(=AC22)
		Likeliest		0.0111561
		Maximum		0.0167342		(=AD22)
Assumption: % Immunosuppressives costs									Cell: AB8
	Triangular distribution with parameters:
		Minimum		0.0402825		(=AC8)
		Likeliest		0.080565
		Maximum		0.120847		(=AD8)
Assumption: % Medical services costs									Cell: AB26
	Triangular distribution with parameters:
		Minimum		0.0446187		(=AC26)
		Likeliest		0.0892375
		Maximum		0.133856		(=AD26)
Assumption: % Miscellaneous costs									Cell: AB27
	Triangular distribution with parameters:
		Minimum		0.00903842		(=AC27)
		Likeliest		0.0180768
		Maximum		0.0271153		(=AD27)
Assumption: % Occurence Bloodstream Infection									Cell: AR13
	Triangular distribution with parameters:
		Minimum		0.12		(=AS13)
		Likeliest		0.16
		Maximum		0.2		(=AT13)
Assumption: % Occurence Clostridium difficile colitis									Cell: AR16
	Triangular distribution with parameters:
		Minimum		0.075		(=AS16)
		Likeliest		0.1
		Maximum		0.125		(=AT16)
Assumption: % Occurence Peritonitis									Cell: AR14
	Triangular distribution with parameters:
		Minimum		0.1275		(=AS14)
		Likeliest		0.17
		Maximum		0.2125		(=AT14)
Assumption: % Occurence Pneumonia									Cell: AR12
	Triangular distribution with parameters:
		Minimum		0.12		(=AS12)
		Likeliest		0.16
		Maximum		0.2		(=AT12)
Assumption: % Occurence Reoperation									Cell: AR19
	Triangular distribution with parameters:
		Minimum		0.1725		(=AS19)
		Likeliest		0.23
		Maximum		0.2875		(=AT19)
Assumption: % Occurence Superficial skin Infection									Cell: AR11
	Triangular distribution with parameters:
		Minimum		0.12		(=AS11)
		Likeliest		0.16
		Maximum		0.2		(=AT11)
Assumption: % Occurence Urinary tract infection									Cell: AR15
	Triangular distribution with parameters:
		Minimum		0.1275		(=AS15)
		Likeliest		0.17
		Maximum		0.2125		(=AT15)
Assumption: % Occurrence Acute cellular rejection									Cell: AR8
	Triangular distribution with parameters:
		Minimum		0.11		(=AS8)
		Likeliest		0.11
		Maximum		0.6		(=AT8)
Assumption: % Occurrence Acute renal failure									Cell: AR22
	Triangular distribution with parameters:
		Minimum		0.1275		(=AS22)
		Likeliest		0.17
		Maximum		0.2125		(=AT22)
Assumption: % Occurrence Biliary Complications									Cell: AR9
	Triangular distribution with parameters:
		Minimum		0.1		(=AS9)
		Likeliest		0.33
		Maximum		0.33		(=AT9)
Assumption: % Occurrence Hepatic Artery thrombosis									Cell: AR10
	Triangular distribution with parameters:
		Minimum		0.03		(=AS10)
		Likeliest		0.03
		Maximum		0.12		(=AT10)
Assumption: % Occurrence Hepatic vein stenosis									Cell: AR21
	Triangular distribution with parameters:
		Minimum		0.0525		(=AS21)
		Likeliest		0.07
		Maximum		0.0875		(=AT21)
Assumption: % Occurrence Other infections									Cell: AR17
	Triangular distribution with parameters:
		Minimum		0.4125		(=AS17)
		Likeliest		0.55
		Maximum		0.6875		(=AT17)
Assumption: % Occurrence Primary non-function									Cell: AR20
	Triangular distribution with parameters:
		Minimum		0.0225		(=AS20)
		Likeliest		0.03
		Maximum		0.0375		(=AT20)
Assumption: % Occurrence Venous thromboembolism									Cell: AR18
	Triangular distribution with parameters:
		Minimum		0.0525		(=AS18)
		Likeliest		0.07
		Maximum		0.0875		(=AT18)
Assumption: % Operating room costs									Cell: AB12
	Triangular distribution with parameters:
		Minimum		0.0440482		(=AC12)
		Likeliest		0.0880965
		Maximum		0.132145		(=AD12)
Assumption: % Other imaging costs									Cell: AB24
	Triangular distribution with parameters:
		Minimum		0.0100613		(=AC24)
		Likeliest		0.0201225
		Maximum		0.0301838		(=AD24)
Assumption: % Other laboratory costs									Cell: AB20
	Triangular distribution with parameters:
		Minimum		0.0726992		(=AC20)
		Likeliest		0.145398
		Maximum		0.218098		(=AD20)
Assumption: % Other medications costs									Cell: AB10
	Triangular distribution with parameters:
		Minimum		0.00536773		(=AC10)
		Likeliest		0.0107355
		Maximum		0.0161032		(=AD10)
Assumption: % Other room and care costs									Cell: AB16
	Triangular distribution with parameters:
		Minimum		0.0809366		(=AC16)
		Likeliest		0.161873
		Maximum		0.24281		(=AD16)
Assumption: % Pathology costs									Cell: AB25
	Triangular distribution with parameters:
		Minimum		0.00368509		(=AC25)
		Likeliest		0.00737019
		Maximum		0.0110553		(=AD25)
Assumption: % Respiratory services cost									Cell: AB13
	Triangular distribution with parameters:
		Minimum		0.0206699		(=AC13)
		Likeliest		0.0413399
		Maximum		0.0620098		(=AD13)
Assumption: % Special care costs									Cell: AB15
	Triangular distribution with parameters:
		Minimum		0.0701118		(=AC15)
		Likeliest		0.140224
		Maximum		0.210336		(=AD15)
Assumption: % Ultrasound costs									Cell: AB23
	Triangular distribution with parameters:
		Minimum		0.00309444		(=AC23)
		Likeliest		0.00618888
		Maximum		0.00928332		(=AD23)
Assumption: Additional cost Acute cellular rejection									Cell: AV8
	Triangular distribution with parameters:
		Minimum		10658.5		(=AW8)
		Likeliest		21317
		Maximum		31975.5		(=AX8)
Assumption: Additional costs Acute renal failure									Cell: AV22
	Triangular distribution with parameters:
		Minimum		30383		(=AW22)
		Likeliest		60766
		Maximum		91149		(=AX22)
Assumption: Additional costs Biliary complications									Cell: AV9
	Triangular distribution with parameters:
		Minimum		20228.5		(=AW9)
		Likeliest		40457
		Maximum		60685.5		(=AX9)
Assumption: Additional costs Bloodstream infection									Cell: AV13
	Triangular distribution with parameters:
		Minimum		37808		(=AW13)
		Likeliest		75616
		Maximum		113424		(=AX13)
Assumption: Additional costs Clostridium difficile colitis									Cell: AV16
	Triangular distribution with parameters:
		Minimum		16969.5		(=AW16)
		Likeliest		33939
		Maximum		50908.5		(=AX16)
Assumption: Additional costs Hepatic Artery thrombosis									Cell: AV10
	Triangular distribution with parameters:
		Minimum		41542.5		(=AW10)
		Likeliest		83085
		Maximum		124628		(=AX10)
Assumption: Additional costs Hepatic vein stenosis									Cell: AV21
	Triangular distribution with parameters:
		Minimum		27185		(=AW21)
		Likeliest		54370
		Maximum		81555		(=AX21)
Assumption: Additional costs Other infections									Cell: AV17
	Triangular distribution with parameters:
		Minimum		25059		(=AW17)
		Likeliest		50118
		Maximum		75177		(=AX17)
Assumption: Additional costs Peritonitis									Cell: AV14
	Triangular distribution with parameters:
		Minimum		44093.5		(=AW14)
		Likeliest		88187
		Maximum		132280		(=AX14)
Assumption: Additional costs Pneumonia									Cell: AV12
	Triangular distribution with parameters:
		Minimum		29561		(=AW12)
		Likeliest		59122
		Maximum		88683		(=AX12)
Assumption: Additional costs Primary non-function									Cell: AV20
	Triangular distribution with parameters:
		Minimum		39406		(=AW20)
		Likeliest		78812
		Maximum		118218		(=AX20)
Assumption: Additional costs Re-operation									Cell: AV19
	Triangular distribution with parameters:
		Minimum		41115.5		(=AW19)
		Likeliest		82231
		Maximum		123346		(=AX19)
Assumption: Additional costs Superficial skin infection									Cell: AV11
	Triangular distribution with parameters:
		Minimum		-4324.5		(=AW11)
		Likeliest		-2883
		Maximum		-1441.5		(=AX11)
Assumption: Additional costs UNOS status in hospital									Cell: AL8
	Triangular distribution with parameters:
		Minimum		0.075		(=AM8)
		Likeliest		0.15
		Maximum		0.225		(=AN8)
Assumption: Additional costs Urinary tract infection									Cell: AV15
	Triangular distribution with parameters:
		Minimum		25304.5		(=AW15)
		Likeliest		50609
		Maximum		75913.5		(=AX15)
Assumption: Additional costs Venous thromboembolism									Cell: AV18
	Triangular distribution with parameters:
		Minimum		19574		(=AW18)
		Likeliest		39148
		Maximum		58722		(=AX18)
Assumption: Annual cost increase									Cell: C23
	Triangular distribution with parameters:
		Minimum		0		(=D23)
		Likeliest		0.02
		Maximum		0.04		(=E23)
Assumption: Average monthly Pre-LT spending for patients with 10-19 MELD score									Cell: H7
	Triangular distribution with parameters:
		Minimum		1097		(=F7)
		Likeliest		1577.5
		Maximum		2058		(=G7)
Assumption: Average monthly Pre-LT spending for patients with 20-29 MELD score									Cell: H8
	Triangular distribution with parameters:
		Minimum		13060		(=F8)
		Likeliest		19601.5
		Maximum		26143		(=G8)
Assumption: Average monthly Pre-LT spending for patients with 30-39 and 40+ MELD scores									Cell: H9
	Triangular distribution with parameters:
		Minimum		20417		(=F9)
		Likeliest		31644
		Maximum		42871		(=G9)
Assumption: Average monthly Pre-LT spending for patients with 9- MELD score									Cell: H6
	Triangular distribution with parameters:
		Minimum		35		(=F6)
		Likeliest		346.5
		Maximum		658		(=G6)
Assumption: Cost adjustment for 30 days pre-LT									Cell: C24
	Triangular distribution with parameters:
		Minimum		13234.5		(=D24)
		Likeliest		26469
		Maximum		39703.5		(=E24)
Assumption: Discount rate									Cell: C26
	Triangular distribution with parameters:
		Minimum		0.015		(=D26)
		Likeliest		0.0375		(=C26)
		Maximum		0.06		(=E26)
Assumption: Immunosuppressive monitoring costs									Cell: AB19
	Triangular distribution with parameters:
		Minimum		0.00475403		(=AC19)
		Likeliest		0.00950806
		Maximum		0.0142621		(=AD19)
Assumption: Physician fees during transplant									Cell: AF28
	Triangular distribution with parameters:
		Minimum		24281		(=AG28)
		Likeliest		48562
		Maximum		72843		(=AH28)
Assumption: Procurement costs									Cell: AF4
	Triangular distribution with parameters:
		Minimum		36994.5		(=AG4)
		Likeliest		73989
		Maximum		110984		(=AH4)
Assumption: Tier 1 Revenue									Cell: M14
	Uniform distribution with parameters:
		Minimum		11342		(=M17)
		Maximum		21550		(=M20)
Assumption: Tier 2 Revenue									Cell: N14
	Uniform distribution with parameters:
		Minimum		22684		(=N17)
		Maximum		44234		(=N20)
Assumption: Tier 3 Revenue									Cell: O14
	Uniform distribution with parameters:
		Minimum		45369		(=O17)
		Maximum		66919		(=O20)
Assumption: Tier 4 Revenue									Cell: P14
	Uniform distribution with parameters:
		Minimum		68053		(=P17)
		Maximum		89603		(=P20)
Assumption: Tier 5 Revenue									Cell: Q14
	Uniform distribution with parameters:
		Minimum		90737		(=Q17)
		Maximum		113422		(=Q20)
Assumption: Tier 6 Revenue									Cell: R14
	Uniform distribution with parameters:
		Minimum		114556		(=R17)
		Maximum		170132		(=R20)
Worksheet: [Book2.xlsx]Epidemiology Input
Assumption: % Patients with 10-19 MELD score									Cell: AV7
	Triangular distribution with parameters:
		Minimum		0.392784		(=AW7)
		Likeliest		0.523713
		Maximum		0.654641		(=AX7)
Assumption: % Patients with 30-39 MELD score									Cell: AV9
	Triangular distribution with parameters:
		Minimum		0.064373		(=AW9)
		Likeliest		0.0858307
		Maximum		0.107288		(=AX9)
Assumption: % Patients with 9- MELD score									Cell: AV6
	Triangular distribution with parameters:
		Minimum		0.0270585		(=AW6)
		Likeliest		0.036078
		Maximum		0.0450975		(=AX6)
Assumption: % Patients with MELD 40+									Cell: AV10
	Triangular distribution with parameters:
		Minimum		0.0261856		(=AW10)
		Likeliest		0.0349142
		Maximum		0.0436427		(=AX10)
Assumption: % Patients with MELD score 20-29									Cell: AV8
	Triangular distribution with parameters:
		Minimum		0.239598		(=AW8)
		Likeliest		0.319465
		Maximum		0.399331		(=AX8)
Assumption: % Patients with not-defined MELD classification yearly change									Cell: AP19
	Triangular distribution with parameters:
		Minimum		3.32168		(=AP20)
		Likeliest		7.42709
		Maximum		10.4247		(=AP21)
Assumption: Hospitalization length									Cell: AU30
	Triangular distribution with parameters:
		Minimum		11.5		(=AV30)
		Likeliest		20.9		(=AU30)
		Maximum		53.4		(=AW30)
Assumption: Median waiting time yearly change									Cell: BF34
	Triangular distribution with parameters:
		Minimum		-0.05		(=BF37)
		Likeliest		0.0131582
		Maximum		0.05		(=BF38)
Assumption: New patients on WL yearly change									Cell: F19
	Triangular distribution with parameters:
		Minimum		-12.179		(=F20)
		Likeliest		1.79613
		Maximum		12.1186		(=F21)
Assumption: Patients with 15-34 MELD score yearly change									Cell: AJ19
	Triangular distribution with parameters:
		Minimum		-1.80678		(=AJ20)
		Likeliest		2.27627
		Maximum		5.76358		(=AJ21)
Assumption: Patients with 35+ MELD score yearly change									Cell: AH19
	Triangular distribution with parameters:
		Minimum		-2.6455		(=AH20)
		Likeliest		7.97998
		Maximum		23.5294		(=AH21)
Assumption: Patients with 6-14 MELD score yearly change									Cell: AL19
	Triangular distribution with parameters:
		Minimum		-5.26316		(=AL20)
		Likeliest		-2.42562
		Maximum		0.581046		(=AL21)
Assumption: Patients with Inactive status yearly change									Cell: AN19
	Triangular distribution with parameters:
		Minimum		-11.2381		(=AN20)
		Likeliest		-0.422315
		Maximum		15.1825		(=AN21)
Assumption: Survival rate Year 1									Cell: AU34
	Uniform distribution with parameters:
		Minimum		0.85		(=AV34)
		Maximum		0.95		(=AW34)
Assumption: Survival rate Year 10									Cell: AU43
	Uniform distribution with parameters:
		Minimum		0.59		(=AV43)
		Maximum		0.69		(=AW43)
Assumption: Survival rate Year 2									Cell: AU35
	Triangular distribution with parameters:
		Minimum		0.78		(=AV35)
		Likeliest		0.845
		Maximum		0.95		(=AW35)
Assumption: Survival rate Year 3									Cell: AU36
	Uniform distribution with parameters:
		Minimum		0.78		(=AV36)
		Maximum		0.8		(=AW36)
Assumption: Survival rate Year 4									Cell: AU37
	Triangular distribution with parameters:
		Minimum		0.72		(=AV37)
		Likeliest		0.7625
		Maximum		0.8		(=AW37)
Assumption: Survival rate Year 5									Cell: AU38
	Uniform distribution with parameters:
		Minimum		0.72		(=AV38)
		Maximum		0.75		(=AW38)
Assumption: Survival rate Year 6									Cell: AU39
	Triangular distribution with parameters:
		Minimum		0.59		(=AV39)
		Likeliest		0.713
		Maximum		0.75		(=AW39)
Assumption: Survival rate Year 7									Cell: AU40
	Triangular distribution with parameters:
		Minimum		0.59		(=AV40)
		Likeliest		0.691
		Maximum		0.75		(=AW40)
Assumption: Survival rate Year 8									Cell: AU41
	Triangular distribution with parameters:
		Minimum		0.59		(=AV41)
		Likeliest		0.669
		Maximum		0.75		(=AW41)
Assumption: Survival rate Year 9									Cell: AU42
	Triangular distribution with parameters:
		Minimum		0.59		(=AV42)
		Likeliest		0.647
		Maximum		0.75		(=AW42)
Assumption: Waiting time to tranplant MELD 10-19									Cell: BD6
	Triangular distribution with parameters:
		Minimum		592		(=BE6)
		Likeliest		639
		Maximum		698		(=BF6)
Assumption: Waiting time to tranplant MELD 19-24 (used in 20-29)									Cell: BD7
	Triangular distribution with parameters:
		Minimum		93		(=BE7)
		Likeliest		106
		Maximum		116		(=BF7)
Assumption: Waiting time to tranplant MELD 25+ (used in 20-29 and 30-39)									Cell: BD8
	Triangular distribution with parameters:
		Minimum		18		(=BE8)
		Likeliest		20
		Maximum		22		(=BF8)
Assumption: Waiting time to tranplant MELD 40+									Cell: BD11
	Triangular distribution with parameters:
		Minimum		5		(=BE11)
		Likeliest		6
		Maximum		7		(=BF11)
Assumption: Waiting time to tranplant MELD 9-									Cell: BD5
	Triangular distribution with parameters:
		Minimum		1538		(=BE5)
		Likeliest		1776
		Maximum		2125		(=BF5)
Worksheet: [Book2.xlsx]Epidemiology Model
Assumption: Average patient age Year 1									Cell: F55
	Triangular distribution with parameters:
		Minimum		18		(=F56)
		Likeliest		56.8559
		Maximum		79		(=F57)
Assumption: Average patient age Year 1 (cont'd)									Cell: F55
Assumption: Average patient age Year 10									Cell: O55
	Triangular distribution with parameters:
		Minimum		18		(=O56)
		Likeliest		59.2361
		Maximum		79		(=$O$57)
Assumption: Average patient age Year 2									Cell: G55
	Triangular distribution with parameters:
		Minimum		18		(=G56)
		Likeliest		57.166
		Maximum		79		(=G57)
Assumption: Average patient age Year 3									Cell: H55
	Triangular distribution with parameters:
		Minimum		18		(=H56)
		Likeliest		57.4638
		Maximum		79		(=H57)
Assumption: Average patient age Year 4									Cell: I55
	Triangular distribution with parameters:
		Minimum		18		(=I56)
		Likeliest		57.7495
		Maximum		79		(=I57)
Assumption: Average patient age Year 5									Cell: J55
	Triangular distribution with parameters:
		Minimum		18		(=J56)
		Likeliest		58.0237
		Maximum		79		(=J57)
Assumption: Average patient age Year 6									Cell: K55
	Triangular distribution with parameters:
		Minimum		18		(=K56)
		Likeliest		58.2866
		Maximum		79		(=K57)
Assumption: Average patient age Year 7									Cell: L55
	Triangular distribution with parameters:
		Minimum		18		(=L56)
		Likeliest		58.5388
		Maximum		79		(=L57)
Assumption: Average patient age Year 8									Cell: M55
	Triangular distribution with parameters:
		Minimum		18		(=M56)
		Likeliest		58.7808
		Maximum		79		(=M57)
Assumption: Average patient age Year 9									Cell: N55
	Triangular distribution with parameters:
		Minimum		18		(=N56)
		Likeliest		59.0131
		Maximum		79		(=N57)
End of Assumptions
					Sensitivity Charts
End of Sensitivity Charts

## Sheet: Tornado Chart-total
	Bar labels show the test range for each input variable
		NPV total current procedure costs (Millions)				Input
	Input Variable	Minimum	Maximum	Range	Explained Variation1	Minimum	Maximum	Base Case
	New patients on WL yearly change	21776.8	86867.4	65090.6	0.879431	-12.179	12.1186	1.79613
	Discount rate	42066.1	54660.4	12594.4	0.912355	0.06	0.015	0.0375
	Annual cost increase	43160.4	52990	9829.59	0.932411	0	0.04	0.02
	Patients with Inactive status yearly change	40925.5	50600.3	9674.82	0.95184	15.1825	-11.2381	-0.422315
	% Patients with MELD score 20-29	44706.9	51456.8	6749.82	0.961297	0.399331	0.239598	0.319465
	Patients with 35+ MELD score yearly change	46232.5	51472.7	5240.2	0.966997	-2.6455	23.5294	7.97998
	% Patients with 10-19 MELD score	45079.1	49924.5	4845.37	0.97187	0.392784	0.654641	0.523713
	* Waiting time to tranplant MELD 10-19	44792.5	48010.6	3218.12	0.974019	658.459	592	639
	Average patient age Year 2	46780.8	49665.4	2884.53	0.975747	79	18	57.166
	Procurement costs	46361.8	49245.4	2883.51	0.977472	36994.5	110984	73989
	Average patient age Year 3	46854.3	49664.9	2810.59	0.979112	79	18	57.4638
	Patients with 6-14 MELD score yearly change	46464.5	49266.5	2801.96	0.980742	-5.26316	0.581046	-2.42562
	Average patient age Year 4	46928.6	49663.1	2734.59	0.982294	79	18	57.7495
	Average patient age Year 5	47003.7	49660.2	2656.54	0.983759	79	18	58.0237
	% Patients with not-defined MELD classification yearly change	46594	49248.8	2654.8	0.985222	10.4247	3.32168	7.42709
	Average patient age Year 6	47058.3	49670.3	2612.03	0.986638	79	18	58.2866
	Average patient age Year 7	47140	49656.7	2516.69	0.987953	79	18	58.5388
	Average patient age Year 8	47222.9	49642.1	2419.27	0.989167	79	18	58.7808
	Average patient age Year 9	47306.9	49626.7	2319.84	0.990285	79	18	59.0131
	Average patient age Year 1	47284.1	49376.8	2092.73	0.991194	79	18	56.8559
	* - Input variables with asterisks do not have a strictly monotonic relationship with the target forecast.
	(View the spider chart for more details on these variables.)
	1 Explained Variation is cumulative
	Run options:
	Tornado method				Percentiles of the variables
	Test range				0% to 100%
	Test points				5
	Customize test ranges by variable				On
	Show top variables				20
	Base case for Crystal Ball variables				Existing cell values

[truncated: 1 more sheets: Tornado Chart-per cohort size]
